# Supplementary material for: Breast Cancer Identification via Thermography Image Segmentation with a Gradient Vector Flow and a Convolutional Neural Network
Source: J Healthc Eng. 2019 Nov 3;2019:9807619. doi: 10.1155/2019/9807619 (PMC6935451; doi:10.1155/2019/9807619)
Supplement: Supplementary Materials — Figures 1–7: original images of Figures 1 to 7 in png format. MATLAB breast data: first run “AlexCNNbreast.m” code. Segmentation results of the breast images extracted from the gradient flow method (63 images in bmp format on folder “myImagesSEGMENTEDbreast” divided into normal and abnormal) to feed the convolutional neural network in Matlab2018a (“AlexCNNbreast.m” code to obtain the classification results and CNN models); the two CNN models from the 2-fold cross validation (“myNet_s1.mat” and “myNet_s2.mat”) that obtained 100% of TPR, SPC, and ACC; plotConfMat.m code to obtain the confusion matrices of CNN, TRF, MLP, and BN. Video results of Figures 3 and 4: VIDEO 1 of Figure 4 in mp4 format—this video describes the initial elliptical points for gradient vector flow using the curvature function k of right and left breasts; VIDEO 2 of Figure 4 in mp4 format—this video describes the gradient vector flow segmentation of the breast region of interest. WEKA breast data features: 155 × 63 classical features in Weka for TRF, MLP, and BN results. Run “BreastDatasetFeatures.arff” for obtaining the classification results. [file 9807619.f1.zip › 9807619_Addition_SupplementaryMaterials/WEKA breast data features /BreastDatasetFeatures.arff]

@relation BreastDatasetFeatures-weka.filters.unsupervised.attribute.NumericToNominal-Rlast
@attribute 1 numeric
@attribute 2 numeric
@attribute 3 numeric
@attribute 4 numeric
@attribute 5 numeric
@attribute 6 numeric
@attribute 7 numeric
@attribute 8 numeric
@attribute 9 numeric
@attribute 10 numeric
@attribute 11 numeric
@attribute 12 numeric
@attribute 13 numeric
@attribute 14 numeric
@attribute 15 numeric
@attribute 16 numeric
@attribute 17 numeric
@attribute 18 numeric
@attribute 19 numeric
@attribute 20 numeric
@attribute 21 numeric
@attribute 22 numeric
@attribute 23 numeric
@attribute 24 numeric
@attribute 25 numeric
@attribute 26 numeric
@attribute 27 numeric
@attribute 28 numeric
@attribute 29 numeric
@attribute 30 numeric
@attribute 31 numeric
@attribute 32 numeric
@attribute 33 numeric
@attribute 34 numeric
@attribute 35 numeric
@attribute 36 numeric
@attribute 37 numeric
@attribute 38 numeric
@attribute 39 numeric
@attribute 40 numeric
@attribute 41 numeric
@attribute 42 numeric
@attribute 43 numeric
@attribute 44 numeric
@attribute 45 numeric
@attribute 46 numeric
@attribute 47 numeric
@attribute 48 numeric
@attribute 49 numeric
@attribute 50 numeric
@attribute 51 numeric
@attribute 52 numeric
@attribute 53 numeric
@attribute 54 numeric
@attribute 55 numeric
@attribute 56 numeric
@attribute 57 numeric
@attribute 58 numeric
@attribute 59 numeric
@attribute 60 numeric
@attribute 61 numeric
@attribute 62 numeric
@attribute 63 numeric
@attribute 64 numeric
@attribute 65 numeric
@attribute 66 numeric
@attribute 67 numeric
@attribute 68 numeric
@attribute 69 numeric
@attribute 70 numeric
@attribute 71 numeric
@attribute 72 numeric
@attribute 73 numeric
@attribute 74 numeric
@attribute 75 numeric
@attribute 76 numeric
@attribute 77 numeric
@attribute 78 numeric
@attribute 79 numeric
@attribute 80 numeric
@attribute 81 numeric
@attribute 82 numeric
@attribute 83 numeric
@attribute 84 numeric
@attribute 85 numeric
@attribute 86 numeric
@attribute 87 numeric
@attribute 88 numeric
@attribute 89 numeric
@attribute 90 numeric
@attribute 91 numeric
@attribute 92 numeric
@attribute 93 numeric
@attribute 94 numeric
@attribute 95 numeric
@attribute 96 numeric
@attribute 97 numeric
@attribute 98 numeric
@attribute 99 numeric
@attribute 100 numeric
@attribute 101 numeric
@attribute 102 numeric
@attribute 103 numeric
@attribute 104 numeric
@attribute 105 numeric
@attribute 106 numeric
@attribute 107 numeric
@attribute 108 numeric
@attribute 109 numeric
@attribute 110 numeric
@attribute 111 numeric
@attribute 112 numeric
@attribute 113 numeric
@attribute 114 numeric
@attribute 115 numeric
@attribute 116 numeric
@attribute 117 numeric
@attribute 118 numeric
@attribute 119 numeric
@attribute 120 numeric
@attribute 121 numeric
@attribute 122 numeric
@attribute 123 numeric
@attribute 124 numeric
@attribute 125 numeric
@attribute 126 numeric
@attribute 127 numeric
@attribute 128 numeric
@attribute 129 numeric
@attribute 130 numeric
@attribute 131 numeric
@attribute 132 numeric
@attribute 133 numeric
@attribute 134 numeric
@attribute 135 numeric
@attribute 136 numeric
@attribute 137 numeric
@attribute 138 numeric
@attribute 139 numeric
@attribute 140 numeric
@attribute 141 numeric
@attribute 142 numeric
@attribute 143 numeric
@attribute 144 numeric
@attribute 145 numeric
@attribute 146 numeric
@attribute 147 numeric
@attribute 148 numeric
@attribute 149 numeric
@attribute 150 numeric
@attribute 151 numeric
@attribute 152 numeric
@attribute 153 numeric
@attribute 154 numeric
@attribute 155 numeric
@attribute 156 {1,2,}

@data
9474,389.22,0.78587,0.062538,10313,401.71,0.80312,0.06391,839,12.485,0.017245,0.0013723,9884.6,395.41,0.79445,0.06322,28.965,12.485,0.017245,0.0013723,57.706,206,181,3330,7.1746,168.26,0.97473,0.0017031,0.42299,67.666,169,158.27,4578.7,7.4828,94.529,0.98967,0.0013531,0.43009,9.9595,37,22.727,1248.6,0.3082,73.731,0.014945,0.00034992,0.0071047,62.488,186.59,1248.6,3904.8,7.3271,126.12,0.98217,0.0015181,0.42653,9.9595,37,22.727,0,0.3082,73.731,0.014945,0.00034992,0.0071047,22.886,186,179.64,523.77,5.9432,108.53,0.89636,0.0047357,0.50496,22.192,185,177.48,492.5,6.0076,46.017,0.95325,0.0041076,0.53214,0.69371,1,2.1641,31.271,0.064405,62.518,0.056897,0.00062803,0.027176,22.536,185.5,31.271,507.89,5.9753,70.671,0.92437,0.0044105,0.51837,0.69371,1,2.1641,0,0.064405,62.518,0.056897,0.00062803,0.027176,24.34,24,31.501,592.43,5.8841,71.705,0.93935,0.004822,0.48816,43.474,24,40.182,1890,6.0935,81.732,0.97837,0.0049513,0.49602,19.134,0,8.6807,1297.5,0.20937,10.027,0.03902,0.0001293,0.0078593,32.529,24,1297.5,1058.1,5.9879,76.554,0.95866,0.0048862,0.49208,19.134,0,8.6807,0,0.20937,10.027,0.03902,0.0001293,0.0078593,1
7040,368.79,0.65045,0.051761,7674,362.07,0.73562,0.058539,634,6.7279,0.085173,0.0067778,7350.2,365.41,0.69173,0.055046,25.179,6.7279,0.085173,0.0067778,68.846,78,94.571,4739.7,7.3586,191.1,0.97984,0.0037443,0.39493,60.467,96,105.25,3656.3,7.6286,135.09,0.98152,0.00087166,0.37957,8.3785,18,10.675,1083.5,0.27003,56.013,0.0016831,0.0028726,0.015354,64.521,86.533,1083.5,4162.9,7.4924,160.67,0.98068,0.0018066,0.38718,8.3785,18,10.675,0,0.27003,56.013,0.0016831,0.0028726,0.015354,21.648,163,164.53,468.64,6.1199,40.379,0.9569,0.0037368,0.50139,19.256,171,170.53,370.81,6.1068,35.319,0.95236,0.0025198,0.51118,2.3916,8,6.0048,97.826,0.013076,5.0607,0.0045458,0.0012169,0.0097929,20.417,166.95,97.826,416.86,6.1133,37.764,0.95463,0.0030686,0.50626,2.3916,8,6.0048,0,0.013076,5.0607,0.0045458,0.0012169,0.0097929,53.97,63,77.181,2912.7,7.2359,127.52,0.9781,0.0010038,0.3591,43.622,45,58.673,1902.9,6.9825,83.585,0.97803,0.0012512,0.39386,10.347,18,18.508,1009.8,0.25334,43.936,7.2226e-05,0.00024735,0.034761,48.521,53.245,1009.8,2354.3,7.1081,103.24,0.97807,0.0011207,0.37608,10.347,18,18.508,0,0.25334,43.936,7.2226e-05,0.00024735,0.034761,1
12312,441.81,0.79264,0.063076,10137,401.52,0.79013,0.062877,2175,40.284,0.0025039,0.00019925,11172,421.18,0.79139,0.062976,46.637,40.284,0.0025039,0.00019925,39.126,229,211.03,1530.9,6.122,133.34,0.95642,0.0040686,0.45581,62.594,215,184.78,3918,7.0365,66.289,0.99154,0.0018633,0.40786,23.467,14,26.248,2387.1,0.91443,67.049,0.035119,0.0022053,0.04795,49.488,221.89,2387.1,2449,6.5633,94.016,0.97382,0.0027534,0.43117,23.467,14,26.248,0,0.91443,67.049,0.035119,0.0022053,0.04795,56.962,171,146.01,3244.6,6.752,95.255,0.98532,0.0036231,0.44464,50.594,179,156.86,2559.7,6.6284,108.57,0.97879,0.0030603,0.43523,6.3683,8,10.85,684.94,0.12359,13.316,0.0065298,0.00056282,0.0094184,53.683,174.95,684.94,2881.9,6.6899,101.7,0.98205,0.0033299,0.43991,6.3683,8,10.85,0,0.12359,13.316,0.0065298,0.00056282,0.0094184,26,30,39.057,675.99,6.1632,63.793,0.95276,0.0051714,0.48798,33.835,28,40.126,1144.8,6.3036,49.051,0.97856,0.0035905,0.45137,7.8351,2,1.0692,468.82,0.14038,14.741,0.0258,0.0015809,0.036608,29.66,28.983,468.82,879.71,6.233,55.938,0.96557,0.004309,0.46932,7.8351,2,1.0692,0,0.14038,14.741,0.0258,0.0015809,0.036608,1
7487,369.72,0.68828,0.054772,9489,383.66,0.81008,0.064464,2002,13.941,0.1218,0.0096926,8428.8,376.63,0.7467,0.059421,44.744,13.941,0.1218,0.0096926,68.516,82,97.285,4694.4,7.4216,174.18,0.98145,0.0034138,0.38552,63.872,118,120.02,4079.7,7.7425,128.71,0.98422,0.00065299,0.39232,4.6436,36,22.739,614.76,0.32089,45.469,0.0027762,0.0027608,0.006801,66.153,98.367,614.76,4376.3,7.5804,149.73,0.98283,0.001493,0.38891,4.6436,36,22.739,0,0.32089,45.469,0.0027762,0.0027608,0.006801,21.512,165,165.71,462.78,6.1196,37.611,0.95936,0.0033229,0.49683,20.521,176,173.89,421.1,6.0746,31.172,0.96298,0.0030686,0.53236,0.99152,11,8.171,41.677,0.045027,6.4388,0.0036189,0.00025429,0.035527,21.011,170.41,41.677,441.45,6.097,34.241,0.96117,0.0031933,0.51429,0.99152,11,8.171,0,0.045027,6.4388,0.0036189,0.00025429,0.035527,52.868,59,74.139,2795.1,7.191,117.3,0.97901,0.00097537,0.35899,42.088,33,50.836,1771.4,6.7004,69.423,0.9804,0.0023641,0.42904,10.78,26,23.303,1023.6,0.4906,47.879,0.0013898,0.0013888,0.070043,47.171,44.125,1023.6,2225.1,6.9414,90.241,0.97971,0.0015185,0.39246,10.78,26,23.303,0,0.4906,47.879,0.0013898,0.0013888,0.070043,1
9358,376.89,0.82785,0.065878,9357,386.79,0.78594,0.062543,1,9.8995,0.041917,0.0033357,9357.5,381.81,0.80662,0.064189,1,9.8995,0.041917,0.0033357,38.749,227,205.57,1501.5,6.3356,61.238,0.97959,0.0033411,0.4275,44.372,227,204.12,1968.9,6.4606,83.776,0.97872,0.0034277,0.41536,5.6233,0,1.4564,467.42,0.12494,22.538,0.00087332,8.6589e-05,0.012142,41.466,227,467.42,1719.4,6.3978,71.626,0.97916,0.0033842,0.42138,5.6233,0,1.4564,0,0.12494,22.538,0.00087332,8.6589e-05,0.012142,44.422,181,159.93,1973.3,6.6506,108.43,0.97252,0.0026194,0.4385,43.637,176,159.93,1904.2,6.6915,74.302,0.98049,0.0027061,0.43657,0.78566,5,0.00096882,69.185,0.040926,34.129,0.0079671,8.6686e-05,0.0019294,44.028,178.48,69.185,1938.4,6.671,89.759,0.9765,0.0026624,0.43753,0.78566,5,0.00096882,0,0.040926,34.129,0.0079671,8.6686e-05,0.0019294,17.68,27,30.197,312.57,5.7696,38.018,0.93907,0.0034223,0.47537,17.02,28,31.571,289.7,5.8403,28.12,0.95145,0.0038907,0.47433,0.65932,1,1.3742,22.878,0.070733,9.8978,0.012388,0.00046844,0.0010394,17.347,27.495,22.878,300.92,5.8048,32.697,0.94524,0.003649,0.47485,0.65932,1,1.3742,0,0.070733,9.8978,0.012388,0.00046844,0.0010394,1
10127,416.48,0.73369,0.058385,12006,443.65,0.76654,0.060999,1879,27.172,0.032848,0.002614,11027,429.85,0.74993,0.059678,43.347,27.172,0.032848,0.002614,33.18,218,203.98,1100.9,6.4685,19.196,0.99128,0.0023899,0.45613,28.522,225,215.26,813.51,6.1526,76.567,0.95287,0.0033268,0.48773,4.658,7,11.278,287.41,0.31588,57.371,0.038411,0.00093687,0.031607,30.763,221.47,287.41,946.37,6.3086,38.338,0.97189,0.0028197,0.47166,4.658,7,11.278,0,0.31588,57.371,0.038411,0.00093687,0.031607,28.94,191,181.47,837.53,5.5899,87.337,0.94779,0.0075796,0.52938,41.287,186,167.42,1704.6,6.2754,68.688,0.97984,0.0075288,0.4845,12.347,5,14.051,867.08,0.6855,18.649,0.032049,5.0835e-05,0.044877,34.566,188.48,867.08,1194.8,5.9227,77.453,0.96369,0.0075542,0.50644,12.347,5,14.051,0,0.6855,18.649,0.032049,5.0835e-05,0.044877,11.746,20,22.593,137.97,4.8636,37.83,0.86277,0.011483,0.57704,19.497,22,29.087,380.15,5.5762,34.403,0.95472,0.009105,0.56392,7.7512,2,6.4934,242.18,0.7126,3.4262,0.091945,0.0023777,0.01312,15.133,20.976,242.18,229.02,5.2077,36.076,0.90758,0.010225,0.57044,7.7512,2,6.4934,0,0.7126,3.4262,0.091945,0.0023777,0.01312,1
5286,298.69,0.74454,0.059248,6100,307.48,0.81078,0.06452,814,8.7868,0.066248,0.0052719,5678.4,303.05,0.77695,0.061828,28.531,8.7868,0.066248,0.0052719,21.5,218,217.36,462.23,5.4654,63.249,0.93106,0.0082653,0.5651,18.568,219,217.86,344.77,5.6341,59.604,0.91298,0.0065645,0.58844,2.9317,1,0.50103,117.47,0.1687,3.6453,0.018082,0.0017008,0.023335,19.98,218.5,117.47,399.2,5.5491,61.399,0.92198,0.007366,0.57665,2.9317,1,0.50103,0,0.1687,3.6453,0.018082,0.0017008,0.023335,40.175,197,177.88,1614.1,5.2981,214.63,0.93346,0.028182,0.56612,31.392,196,183.77,985.44,5.228,150.6,0.92358,0.024462,0.60978,8.7836,1,5.8968,628.62,0.070148,64.028,0.0098832,0.0037196,0.043656,35.513,196.5,628.62,1261.2,5.263,179.79,0.92851,0.026256,0.58754,8.7836,1,5.8968,0,0.070148,64.028,0.0098832,0.0037196,0.043656,26.545,19,28.869,704.66,4.8369,112.8,0.91966,0.048405,0.65667,26.936,20,26.776,725.52,4.7303,162.96,0.88763,0.040121,0.68573,0.39002,1,2.0929,20.859,0.10661,50.163,0.032032,0.0082841,0.029059,26.74,19.494,20.859,715.02,4.7833,135.58,0.9035,0.044069,0.67104,0.39002,1,2.0929,0,0.10661,50.163,0.032032,0.0082841,0.029059,1
9528,382.79,0.81711,0.065024,6862,332.01,0.78229,0.062252,2666,50.787,0.034826,0.0027713,8085.9,356.5,0.79951,0.063623,51.633,50.787,0.034826,0.0027713,27.97,225,215.82,782.34,5.9958,142.37,0.90895,0.0047388,0.53183,27.384,231,218.03,749.9,5.6949,73.667,0.95075,0.0079718,0.5024,0.58607,6,2.207,32.442,0.30085,68.705,0.041803,0.0032329,0.029428,27.676,227.98,32.442,765.95,5.8434,102.41,0.92961,0.0061463,0.51691,0.58607,6,2.207,0,0.30085,68.705,0.041803,0.0032329,0.029428,31.08,188,176.23,966,6.0292,69.408,0.96404,0.0072622,0.5355,18.572,178,176.89,344.92,5.8184,21.381,0.969,0.0040357,0.51181,12.509,10,0.66351,621.08,0.2108,48.027,0.0049573,0.0032265,0.023685,24.025,182.93,621.08,577.22,5.9228,38.522,0.96652,0.0054137,0.52352,12.509,10,0.66351,0,0.2108,48.027,0.0049573,0.0032265,0.023685,16.045,21,25.251,257.45,5.2535,65,0.8736,0.012697,0.61925,9.327,26,24.667,86.993,4.9599,34.53,0.80045,0.0074982,0.56813,6.7181,5,0.58352,170.45,0.29357,30.47,0.073155,0.005199,0.051121,12.233,23.367,170.45,149.65,5.1046,47.375,0.83622,0.0097574,0.59314,6.7181,5,0.58352,0,0.29357,30.47,0.073155,0.005199,0.051121,1
6732,322.25,0.81465,0.064827,1,0,0,0,6731,322.25,0,0,82.049,0,0,0,82.043,322.25,0,0,45.693,191,179.8,2087.8,7.2306,148.06,0.96451,0.00081108,0.35396,0,38,38,0,-0,0,0,0,0,45.693,153,141.8,2087.8,7.2306,148.06,0,0.00081108,0.35396,0,85.194,2087.8,0,0,0,0,0,0,45.693,153,141.8,0,7.2306,148.06,0,0.00081108,0.35396,20.316,193,186.24,412.75,5.3976,190.28,0.76851,0.0071832,0.50292,0,118,118,0,-0,0,0,0,0,20.316,75,68.245,412.75,5.3976,190.28,0,0.0071832,0.50292,0,150.91,412.75,0,0,0,0,0,0,20.316,75,68.245,0,5.3976,190.28,0,0.0071832,0.50292,21.252,19,25.198,451.66,5.3149,88.08,0.90218,0.0075099,0.48229,0,195,195,0,-0,0,0,0,0,21.252,176,169.8,451.66,5.3149,88.08,0,0.0075099,0.48229,0,60.869,451.66,0,0,0,0,0,0,21.252,176,169.8,0,5.3149,88.08,0,0.0075099,0.48229,1
6003,304.89,0.81148,0.064576,7109,333.18,0.80476,0.06404,1106,28.284,0.0067272,0.00053533,6532.6,318.72,0.80811,0.064308,33.257,28.284,0.0067272,0.00053533,27.137,228,219.11,736.42,5.7178,53.239,0.96373,0.0056256,0.51048,14.372,232,227.3,206.55,5.262,32.391,0.92148,0.0064373,0.52497,12.765,4,8.1887,529.87,0.4558,20.848,0.042254,0.00081168,0.014485,19.749,229.99,529.87,390.01,5.4852,41.526,0.94237,0.0060178,0.51767,12.765,4,8.1887,0,0.4558,20.848,0.042254,0.00081168,0.014485,24.993,186,176.55,624.65,6.0544,64.708,0.94817,0.0044565,0.49233,42.193,175,158.83,1780.2,6.745,79.702,0.9776,0.0033316,0.45409,17.2,11,17.726,1155.6,0.69064,14.994,0.029436,0.0011249,0.038246,32.473,180.42,1155.6,1054.5,6.3903,71.815,0.96277,0.0038532,0.47282,17.2,11,17.726,0,0.69064,14.994,0.029436,0.0011249,0.038246,16.745,23,26.471,280.39,5.1738,42.248,0.92423,0.0098614,0.56811,13.642,27,30.537,186.1,5.5611,15.315,0.95883,0.0067801,0.54389,3.103,4,4.0661,94.291,0.38727,26.932,0.034606,0.0030814,0.024224,15.114,24.92,94.291,228.43,5.364,25.437,0.94137,0.0081769,0.55587,3.103,4,4.0661,0,0.38727,26.932,0.034606,0.0030814,0.024224,1
6005,297.42,0.85306,0.067884,7431,329.42,0.86051,0.068477,1426,32,0.0074474,0.00059265,6680.1,313.01,0.85677,0.06818,37.762,32,0.0074474,0.00059265,46.199,158,166.06,2134.4,7.1146,117.67,0.97241,0.0011782,0.35308,27.355,219,213.37,748.27,6.0967,74.641,0.95004,0.0032992,0.49454,18.845,61,47.315,1386.1,1.018,43.031,0.022368,0.002121,0.14145,35.549,186.02,1386.1,1263.8,6.586,93.718,0.96116,0.0019715,0.41787,18.845,61,47.315,0,1.018,43.031,0.022368,0.002121,0.14145,29.149,188,180.62,849.64,5.5405,219.05,0.87102,0.0056595,0.47713,21.72,194,185.77,471.78,5.2826,136.15,0.85565,0.013459,0.5464,7.428,6,5.1452,377.86,0.25784,82.898,0.015368,0.0077996,0.06927,25.162,190.98,377.86,633.12,5.41,172.7,0.8633,0.0087276,0.51059,7.428,6,5.1452,0,0.25784,82.898,0.015368,0.0077996,0.06927,23.821,21,27.071,567.43,5.2626,95.458,0.9155,0.0063931,0.48235,12.519,20,22.556,156.73,4.8639,35.21,0.88762,0.014334,0.59914,11.302,1,4.5151,410.71,0.39866,60.248,0.027884,0.007941,0.11679,17.269,20.494,410.71,298.22,5.0593,57.975,0.90145,0.0095729,0.53759,11.302,1,4.5151,0,0.39866,60.248,0.027884,0.007941,0.11679,1
7880,347.75,0.81886,0.065163,7698,334.53,0.86438,0.068786,182,13.213,0.045527,0.0036229,7788.5,341.08,0.84131,0.06695,13.491,13.213,0.045527,0.0036229,26.892,229,221.29,723.2,5.6769,178.85,0.87595,0.0041971,0.47161,19.211,221,218.2,369.07,5.8636,49.053,0.93344,0.0056798,0.52183,7.6811,8,3.0913,354.13,0.18667,129.8,0.057486,0.0014828,0.050222,22.73,224.96,354.13,516.64,5.7695,93.665,0.90424,0.0048825,0.49608,7.6811,8,3.0913,0,0.18667,129.8,0.057486,0.0014828,0.050222,41.634,179,163.46,1733.4,6.5918,229.6,0.93373,0.0054005,0.42378,33.192,194,178.38,1101.7,5.5717,176.13,0.92003,0.017702,0.53388,8.442,15,14.92,631.68,1.0201,53.465,0.013699,0.012302,0.1101,37.174,186.35,631.68,1381.9,6.0603,201.1,0.92686,0.0097776,0.47565,8.442,15,14.92,0,1.0201,53.465,0.013699,0.012302,0.1101,26.552,26,32.339,705,5.6927,162.49,0.88449,0.0081668,0.50126,12.655,20,24.348,160.15,5.0049,39.499,0.87662,0.023262,0.59165,13.897,6,7.9907,544.85,0.68774,122.99,0.0078673,0.015095,0.090388,18.331,22.804,544.85,336.01,5.3377,80.113,0.88055,0.013783,0.54458,13.897,6,7.9907,0,0.68774,122.99,0.0078673,0.015095,0.090388,1
4502,262.07,0.82375,0.065552,1,0,0,0,4501,262.07,0,0,67.097,0,0,0,67.089,262.07,0,0,44.47,206,189.61,1977.6,7.0052,80.522,0.97961,0.0018047,0.40336,0,109,109,0,-0,0,0,0,0,44.47,97,80.606,1977.6,7.0052,80.522,0,0.0018047,0.40336,0,149.85,1977.6,0,0,0,0,0,0,44.47,97,80.606,0,7.0052,80.522,0,0.0018047,0.40336,25.4,193,184.59,645.15,5.4371,188.87,0.85312,0.0093735,0.50519,0,177,177,0,-0,0,0,0,0,25.4,16,7.5928,645.15,5.4371,188.87,0,0.0093735,0.50519,0,184.83,645.15,0,0,0,0,0,0,25.4,16,7.5928,0,5.4371,188.87,0,0.0093735,0.50519,22.101,19,25.037,488.45,5.0828,59.844,0.93833,0.012786,0.54466,0,76,76,0,-0,0,0,0,0,22.101,57,50.963,488.45,5.0828,59.844,0,0.012786,0.54466,0,38,488.45,0,0,0,0,0,0,22.101,57,50.963,0,5.0828,59.844,0,0.012786,0.54466,1
8030,353.75,0.80638,0.06417,10524,408.96,0.79073,0.062924,2494,55.213,0.015649,0.0012453,9192.8,380.35,0.79852,0.063544,49.94,55.213,0.015649,0.0012453,43.162,179,171.05,1863,7.281,380.48,0.89783,0.00059522,0.30593,55.823,194,174.79,3116.2,7.4149,98.873,0.98413,0.00071985,0.33736,12.661,15,3.7473,1253.2,0.13397,281.61,0.086299,0.00012462,0.031425,49.086,186.35,1253.2,2409.4,7.3476,193.96,0.93999,0.00065458,0.32126,12.661,15,3.7473,0,0.13397,281.61,0.086299,0.00012462,0.031425,24.864,194,186.36,618.21,5.5158,426.59,0.65458,0.0067899,0.4787,25.043,189,180.84,627.14,5.8282,100.71,0.91956,0.0037676,0.45275,0.17877,5,5.5182,8.9219,0.31249,325.88,0.26497,0.0030222,0.025943,24.953,191.48,8.9219,622.66,5.6699,207.27,0.77584,0.0050578,0.46554,0.17877,5,5.5182,0,0.31249,325.88,0.26497,0.0030222,0.025943,33.642,18,26.85,1131.8,5.3783,329.91,0.85409,0.0069282,0.46877,21.279,21,28.755,452.78,5.6806,75.419,0.91653,0.0042447,0.44379,12.364,3,1.9049,679.02,0.30231,254.49,0.062441,0.0026835,0.024981,26.756,19.442,679.02,715.86,5.5274,157.74,0.88476,0.0054229,0.4561,12.364,3,1.9049,0,0.30231,254.49,0.062441,0.0026835,0.024981,1
5356,283.81,0.83562,0.066496,7025,334.25,0.79016,0.062879,1669,50.444,0.045458,0.0036175,6134,308,0.81257,0.064662,40.853,50.444,0.045458,0.0036175,29.751,211,204.71,885.13,6.5175,107.62,0.93903,0.0014959,0.40888,24.477,211,206.79,599.11,6.3629,60.704,0.94919,0.0028143,0.49758,5.2744,0,2.0852,286.02,0.15456,46.914,0.01016,0.0013184,0.088697,26.985,211,286.02,728.21,6.4397,80.826,0.9441,0.0020518,0.45106,5.2744,0,2.0852,0,0.15456,46.914,0.01016,0.0013184,0.088697,22.698,196,186.56,515.2,5.2489,165.47,0.83879,0.011612,0.50041,17.407,197,189.43,303.01,4.8294,88.324,0.85395,0.020395,0.58144,5.2907,1,2.8631,212.19,0.41949,77.148,0.015165,0.008783,0.081022,19.877,196.5,212.19,395.11,5.0347,120.89,0.84633,0.015389,0.53941,5.2907,1,2.8631,0,0.41949,77.148,0.015165,0.008783,0.081022,16.296,18,22.052,265.56,4.9215,83.917,0.84098,0.010413,0.54671,8.748,17,19.68,76.528,4.4595,26.113,0.82805,0.026334,0.63917,7.548,1,2.3723,189.03,0.46201,57.804,0.012928,0.015922,0.092461,11.94,17.493,189.03,142.56,4.6848,46.812,0.83449,0.016559,0.59113,7.548,1,2.3723,0,0.46201,57.804,0.012928,0.015922,0.092461,1
5297,297.46,0.75227,0.059864,1,0,0,0,5296,297.46,0,0,72.78,0,0,0,72.774,297.46,0,0,26.841,199,195.02,720.44,6.5219,102.7,0.92852,0.002208,0.46583,0,226,226,0,-0,0,0,0,0,26.841,27,30.982,720.44,6.5219,102.7,0,0.002208,0.46583,0,212.07,720.44,0,0,0,0,0,0,26.841,27,30.982,0,6.5219,102.7,0,0.002208,0.46583,15.653,198,193.53,245.03,4.3569,148.63,0.69378,0.023103,0.5877,0,78,78,0,-0,0,0,0,0,15.653,120,115.53,245.03,4.3569,148.63,0,0.023103,0.5877,0,124.27,245.03,0,0,0,0,0,0,15.653,120,115.53,0,4.3569,148.63,0,0.023103,0.5877,14.995,16,18.874,224.85,4.488,83.435,0.81237,0.018217,0.59301,0,95,95,0,-0,0,0,0,0,14.995,79,76.126,224.85,4.488,83.435,0,0.018217,0.59301,0,38.987,224.85,0,0,0,0,0,0,14.995,79,76.126,0,4.488,83.435,0,0.018217,0.59301,1
11593,427.71,0.79637,0.063373,9722,392.43,0.79329,0.063128,1871,35.272,0.0030793,0.00024505,10616,409.69,0.79483,0.063251,43.255,35.272,0.0030793,0.00024505,61.046,197,173.69,3726.7,7.219,151.48,0.97967,0.0013767,0.3905,25.476,224,218.93,649.05,5.7914,80.183,0.93809,0.0051331,0.54282,35.57,27,45.235,3077.6,1.4276,71.293,0.041587,0.0037564,0.15232,39.437,210.07,3077.6,1555.2,6.4659,110.21,0.95866,0.0026583,0.4604,35.57,27,45.235,0,1.4276,71.293,0.041587,0.0037564,0.15232,32.132,179,170.58,1032.5,6.4011,96.252,0.95338,0.002774,0.45947,28.351,190,178.09,803.75,5.7656,67.9,0.9577,0.013534,0.54732,3.7819,11,7.5115,228.74,0.6355,28.352,0.0043234,0.01076,0.087851,30.182,184.42,228.74,910.97,6.0751,80.843,0.95553,0.0061272,0.50147,3.7819,11,7.5115,0,0.6355,28.352,0.0043234,0.01076,0.087851,26.199,28,34.571,686.37,6.0491,105.95,0.92278,0.0034117,0.45996,14.144,21,25.267,200.07,5.0192,30.287,0.92423,0.021844,0.62144,12.054,7,9.3041,486.3,1.0299,75.663,0.0014481,0.018432,0.16149,19.25,24.249,486.3,370.56,5.5102,56.648,0.9235,0.0086329,0.53464,12.054,7,9.3041,0,1.0299,75.663,0.0014481,0.018432,0.16149,1
7800,341.14,0.84226,0.067025,9338,380.43,0.81079,0.06452,1538,39.296,0.031475,0.0025047,8534.4,360.25,0.82637,0.065761,39.217,39.296,0.031475,0.0025047,20.821,232,226.99,433.5,5.0162,69.447,0.91962,0.0095846,0.58165,13.358,235,230.67,178.45,4.6315,61.05,0.82876,0.019279,0.63062,7.4623,3,3.6766,255.05,0.38462,8.397,0.090864,0.0096949,0.048972,16.677,233.5,255.05,278.13,4.82,65.114,0.87301,0.013594,0.60564,7.4623,3,3.6766,0,0.38462,8.397,0.090864,0.0096949,0.048972,38.35,174,161.27,1470.7,6.6069,80.198,0.97273,0.0042705,0.50602,34.708,161,157.48,1204.6,6.646,40.259,0.98329,0.0036853,0.57005,3.6422,13,3.788,266.09,0.039126,39.939,0.010554,0.00058519,0.064031,36.484,167.37,266.09,1331.1,6.6264,56.822,0.97799,0.0039672,0.53708,3.6422,13,3.788,0,0.039126,39.939,0.010554,0.00058519,0.064031,17.823,27,31.634,317.65,5.513,45.895,0.92737,0.0090496,0.57462,11.944,30,31.755,142.66,5.2956,20.608,0.92775,0.011688,0.62868,5.8785,3,0.12068,174.99,0.21735,25.287,0.00038593,0.0026388,0.054056,14.59,28.46,174.99,212.88,5.4032,30.754,0.92756,0.010285,0.60104,5.8785,3,0.12068,0,0.21735,25.287,0.00038593,0.0026388,0.054056,1
9243,374.84,0.82669,0.065786,10540,402.29,0.81841,0.065127,1297,27.456,0.008281,0.00065898,9870.2,388.32,0.82254,0.065455,36.014,27.456,0.008281,0.00065898,19.523,233,228.49,381.14,4.8961,59.422,0.92201,0.0096463,0.56933,12.994,235,231.2,168.85,4.5586,57.533,0.82947,0.019458,0.63089,6.5285,2,2.7108,212.29,0.33747,1.8894,0.092537,0.0098119,0.06156,15.928,234,212.29,253.69,4.7243,58.47,0.87451,0.0137,0.59932,6.5285,2,2.7108,0,0.33747,1.8894,0.092537,0.0098119,0.06156,45.695,163,150.02,2088,6.9014,97.116,0.97674,0.0030787,0.48968,39.012,158,151.64,1521.9,6.7824,34.947,0.98852,0.0035177,0.56311,6.6831,5,1.6159,566.1,0.11896,62.169,0.011775,0.00043901,0.073437,42.221,160.48,566.1,1782.6,6.8416,58.257,0.98261,0.0032909,0.52511,6.6831,5,1.6159,0,0.11896,62.169,0.011775,0.00043901,0.073437,19.548,30,35.304,382.11,5.7526,43.005,0.94371,0.0067724,0.55978,12.586,31,33.295,158.42,5.4129,15.017,0.9526,0.0093648,0.62631,6.9613,1,2.0091,223.69,0.33965,27.988,0.0088876,0.0025923,0.066534,15.686,30.496,223.69,246.04,5.5802,25.413,0.94814,0.0079638,0.59211,6.9613,1,2.0091,0,0.33965,27.988,0.0088876,0.0025923,0.066534,1
8454,359.26,0.82309,0.0655,11497,422.9,0.80782,0.064284,3043,63.64,0.015272,0.0012153,9858.8,389.79,0.81542,0.064889,55.163,63.64,0.015272,0.0012153,42.258,180,172.22,1785.7,7.2503,329.06,0.90782,0.00061457,0.30859,56.856,201,177.49,3232.6,7.3765,91.815,0.98579,0.00081177,0.34937,14.598,21,5.2713,1446.9,0.12616,237.25,0.077974,0.0001972,0.040785,49.016,190.21,1446.9,2402.6,7.3131,173.82,0.946,0.00070632,0.32835,14.598,21,5.2713,0,0.12616,237.25,0.077974,0.0001972,0.040785,23.807,194,187.09,566.77,5.4259,383.94,0.66088,0.0070331,0.47841,28.311,188,178.21,801.54,5.9828,112.61,0.92967,0.0036035,0.4418,4.5046,6,8.8746,234.77,0.55686,271.33,0.2688,0.0034296,0.036608,25.962,190.98,234.77,674.01,5.6976,207.93,0.78384,0.0050343,0.45974,4.5046,6,8.8746,0,0.55686,271.33,0.2688,0.0034296,0.036608,31.592,17,25.589,998.08,5.2851,288.88,0.8551,0.0070716,0.47829,21.468,22,29.725,460.89,5.7613,64.447,0.92995,0.0043228,0.44652,10.124,5,4.1359,537.19,0.4762,224.44,0.074853,0.0027488,0.031776,26.043,19.339,537.19,678.24,5.5181,136.45,0.89174,0.0055289,0.46213,10.124,5,4.1359,0,0.4762,224.44,0.074853,0.0027488,0.031776,1
5377,282.49,0.84671,0.067379,7699,346.79,0.80445,0.064016,2322,64.302,0.042259,0.0033629,6434.1,313,0.82531,0.065676,48.187,64.302,0.042259,0.0033629,30.268,209,202,916.13,6.5929,121.22,0.9337,0.0014019,0.39701,26.382,209,204.79,696.01,6.4583,55.889,0.95973,0.0023764,0.48669,3.8857,0,2.7979,220.12,0.13456,65.33,0.026028,0.00097447,0.089679,28.258,209,220.12,798.52,6.5253,82.309,0.94662,0.0018253,0.43957,3.8857,0,2.7979,0,0.13456,65.33,0.026028,0.00097447,0.089679,20.736,195,188.01,430,5.167,170.13,0.8012,0.010905,0.50289,17.098,197,189.26,292.33,4.8876,79.463,0.86387,0.018465,0.57597,3.6388,2,1.2516,137.67,0.27939,90.666,0.06267,0.0075602,0.073078,18.829,196,137.67,354.54,5.0253,116.27,0.83194,0.01419,0.53819,3.6388,2,1.2516,0,0.27939,90.666,0.06267,0.0075602,0.073078,15.19,17,21.125,230.74,4.8153,95.047,0.79225,0.010826,0.5338,9.3253,17,19.557,86.961,4.5478,25.965,0.84904,0.020503,0.62791,5.8649,0,1.568,143.78,0.26753,69.082,0.05679,0.0096768,0.094107,11.902,17,143.78,141.65,4.6796,49.677,0.82015,0.014899,0.57895,5.8649,0,1.568,0,0.26753,69.082,0.05679,0.0096768,0.094107,1
4790,280.98,0.76243,0.060672,4295,266.29,0.76113,0.060569,495,14.686,0.0013032,0.0001037,4535.8,273.54,0.76178,0.060621,22.249,14.686,0.0013032,0.0001037,28.843,198,193.04,831.9,6.596,120.09,0.92764,0.002,0.45196,34.109,184,182.94,1163.4,6.9298,112.76,0.95149,0.0014055,0.37411,5.266,14,10.094,331.5,0.33372,7.3365,0.023851,0.00059446,0.077856,31.365,190.87,331.5,983.79,6.7609,116.37,0.93949,0.0016766,0.4112,5.266,14,10.094,0,0.33372,7.3365,0.023851,0.00059446,0.077856,16.279,198,193.22,265.02,4.4126,163.69,0.68794,0.020851,0.57752,16.724,195,190.63,279.71,4.797,174.21,0.68606,0.0113,0.52449,0.44508,3,2.5893,14.689,0.38438,10.513,0.0018802,0.0095512,0.053032,16.5,196.49,14.689,272.26,4.6008,168.87,0.687,0.01535,0.55037,0.44508,3,2.5893,0,0.38438,10.513,0.0018802,0.0095512,0.053032,17.794,16,19.335,316.62,4.4129,102.37,0.83694,0.019897,0.59167,9.7641,17,19.025,95.337,4.6649,60.849,0.68055,0.013052,0.52336,8.0298,1,0.30972,221.29,0.25194,41.523,0.15639,0.0068446,0.06831,13.181,16.492,221.29,173.74,4.5371,78.925,0.7547,0.016115,0.55647,8.0298,1,0.30972,0,0.25194,41.523,0.15639,0.0068446,0.06831,1
10957,415.12,0.79901,0.063584,10072,400.43,0.78934,0.062814,885,14.686,0.0096733,0.00076977,10505,407.71,0.79416,0.063197,29.749,14.686,0.0096733,0.00076977,74.446,169,152.31,5542.2,7.5359,172.09,0.98447,0.001173,0.3718,31.198,218,210.88,973.3,6.2734,100.72,0.94817,0.0031607,0.4976,43.248,49,58.563,4568.9,1.2625,71.375,0.0363,0.0019877,0.12579,48.193,191.94,4568.9,2322.5,6.8758,131.65,0.96615,0.0019255,0.43013,43.248,49,58.563,0,1.2625,71.375,0.0363,0.0019877,0.12579,25.903,177,172.51,670.98,6.2247,72.986,0.9456,0.0035244,0.46169,22.136,196,184.77,489.99,5.3385,52.008,0.94683,0.014183,0.55781,3.7676,19,12.267,180.99,0.88621,20.978,0.0012354,0.010659,0.096117,23.945,186.26,180.99,573.39,5.7646,61.61,0.94621,0.0070701,0.50748,3.7676,19,12.267,0,0.88621,20.978,0.0012354,0.010659,0.096117,41.251,29,46.788,1701.7,6.5258,120.62,0.96455,0.0052299,0.43651,16.919,19,23.25,286.24,4.9919,46.213,0.9192,0.015334,0.60519,24.333,10,23.539,1415.4,1.5338,74.407,0.045351,0.010105,0.16868,26.418,23.473,1415.4,697.92,5.7076,74.661,0.9416,0.0089553,0.51397,24.333,10,23.539,0,1.5338,74.407,0.045351,0.010105,0.16868,1
7548,359.66,0.73324,0.05835,8523,366.25,0.79845,0.063539,975,6.5858,0.065207,0.005189,8020.7,362.94,0.76515,0.060889,31.225,6.5858,0.065207,0.005189,41.505,226,206.76,1722.7,6.3556,105.07,0.9695,0.0039896,0.46563,32.402,226,212.38,1049.9,6.1557,89.917,0.95716,0.0052992,0.52102,9.1037,0,5.6183,672.83,0.19985,15.149,0.012345,0.0013096,0.055393,36.672,226,672.83,1344.8,6.2549,97.197,0.96331,0.004598,0.49254,9.1037,0,5.6183,0,0.19985,15.149,0.012345,0.0013096,0.055393,36.093,181,168.46,1302.7,6.4365,86.816,0.96667,0.0039012,0.46717,34.766,187,172.95,1208.7,6.1231,71,0.97062,0.0062171,0.5257,1.3271,6,4.4885,94.034,0.31339,15.815,0.0039429,0.0023159,0.058525,35.423,183.98,94.034,1254.8,6.2778,78.511,0.96864,0.0049249,0.49557,1.3271,6,4.4885,0,0.31339,15.815,0.0039429,0.0023159,0.058525,19.045,25,29.247,362.72,5.5747,61.756,0.91486,0.0065362,0.53781,14.321,22,26.084,205.08,5.3169,28.574,0.93032,0.010262,0.58844,4.7244,3,3.1632,157.63,0.25781,33.182,0.015455,0.0037261,0.05063,16.515,23.452,157.63,272.74,5.4443,42.007,0.92256,0.00819,0.56255,4.7244,3,3.1632,0,0.25781,33.182,0.015455,0.0037261,0.05063,1
8166,362.82,0.77954,0.062034,7091,347.46,0.73807,0.058734,1075,15.355,0.04147,0.0033001,7609.5,355.06,0.75853,0.060362,32.787,15.355,0.04147,0.0033001,29.217,230,220.98,853.63,5.6872,204.17,0.88011,0.0042711,0.46857,20.245,220,217.5,409.88,5.9122,58.12,0.92899,0.0057946,0.51285,8.9715,10,3.4832,443.75,0.22505,146.05,0.048882,0.0015235,0.044276,24.321,224.94,443.75,591.51,5.7986,108.93,0.90422,0.0049749,0.49021,8.9715,10,3.4832,0,0.22505,146.05,0.048882,0.0015235,0.044276,41.714,177,162.62,1740.1,6.701,268.06,0.92296,0.0039956,0.41187,34.672,194,178.08,1202.1,5.5996,205.75,0.91434,0.017205,0.53246,7.0421,17,15.451,537.92,1.1014,62.308,0.0086233,0.01321,0.12059,38.03,185.31,537.92,1446.3,6.1256,234.84,0.91864,0.0082912,0.4683,7.0421,17,15.451,0,1.1014,62.308,0.0086233,0.01321,0.12059,30.612,27,34.117,937.12,5.7941,189.78,0.89847,0.0075222,0.49474,22.032,20,26.813,485.41,5.1608,69.238,0.92864,0.022354,0.59493,8.5804,7,7.3039,451.71,0.63325,120.54,0.030162,0.014832,0.10018,25.97,23.238,451.71,674.45,5.4683,114.63,0.91343,0.012967,0.54253,8.5804,7,7.3039,0,0.63325,120.54,0.030162,0.014832,0.10018,1
7959,348.01,0.82583,0.065718,12131,451.55,0.74766,0.059497,4172,103.54,0.078176,0.0062211,9826,396.41,0.78577,0.06253,64.591,103.54,0.078176,0.0062211,42.22,204,188.99,1782.5,6.9927,109.51,0.96926,0.0017303,0.39977,30.327,229,215.49,919.73,5.9977,60.233,0.96721,0.0050022,0.46757,11.893,25,26.501,862.81,0.995,49.277,0.0020466,0.0032719,0.0678,35.783,216.14,862.81,1280.4,6.4761,81.217,0.96824,0.002942,0.43235,11.893,25,26.501,0,0.995,49.277,0.0020466,0.0032719,0.0678,20.157,193,186.51,406.32,5.3686,122.89,0.84863,0.0083748,0.52741,36.199,180,167.79,1310.4,6.3824,96.32,0.96324,0.0042569,0.45911,16.042,13,18.717,904.06,1.0138,26.575,0.11461,0.0041179,0.068301,27.013,186.39,904.06,729.68,5.8536,108.8,0.90412,0.0059708,0.49208,16.042,13,18.717,0,1.0138,26.575,0.11461,0.0041179,0.068301,18.287,19,23.765,334.42,5.1292,69.476,0.89572,0.011091,0.53323,15.792,26,28.067,249.4,5.5327,43.174,0.91335,0.0058484,0.52442,2.4946,7,4.3018,85.015,0.40354,26.302,0.017631,0.0052426,0.008812,16.994,22.226,85.015,288.8,5.3271,54.768,0.90449,0.0080539,0.52881,2.4946,7,4.3018,0,0.40354,26.302,0.017631,0.0052426,0.008812,1
8086,355.26,0.80509,0.064067,8962,361.26,0.86292,0.068669,876,6,0.057826,0.0046017,8512.7,358.25,0.83351,0.066328,29.597,6,0.057826,0.0046017,41.054,168,172.21,1685.4,7.099,66.608,0.98022,0.0009348,0.36788,25.386,224,217.39,644.43,5.9772,58.592,0.95444,0.0034223,0.49439,15.668,56,45.186,1041,1.1218,8.0155,0.025782,0.0024875,0.12651,32.283,193.99,1041,1042.2,6.514,62.471,0.96724,0.0017886,0.42647,15.668,56,45.186,0,1.1218,8.0155,0.025782,0.0024875,0.12651,22.819,191,185.79,520.71,5.2261,150.4,0.85547,0.0070428,0.51978,30.339,189,178.71,920.46,5.8136,127.68,0.93059,0.009031,0.50627,7.5201,2,7.077,399.76,0.58742,22.726,0.075122,0.0019881,0.013508,26.312,190,399.76,692.31,5.512,138.58,0.89224,0.0079752,0.51298,7.5201,2,7.077,0,0.58742,22.726,0.075122,0.0019881,0.013508,18.053,18,22.624,325.9,4.8455,50.61,0.92191,0.0091136,0.52684,14.134,21,24.941,199.78,5.1532,64.33,0.83868,0.011356,0.57861,3.9183,3,2.3175,126.12,0.30763,13.72,0.083237,0.0022424,0.051774,15.974,19.442,126.12,255.17,4.997,57.059,0.87931,0.010173,0.55212,3.9183,3,2.3175,0,0.30763,13.72,0.083237,0.0022424,0.051774,1
4603,259.34,0.86004,0.06844,5488,294.89,0.79303,0.063107,885,35.556,0.067007,0.0053322,5026.1,276.55,0.82586,0.06572,29.749,35.556,0.067007,0.0053322,29.674,223,213.05,880.57,5.9867,63.584,0.96379,0.0045622,0.48325,16.285,229,224.08,265.2,5.5334,41.462,0.92163,0.0053507,0.53201,13.389,6,11.03,615.36,0.4533,22.121,0.042156,0.00078846,0.048761,21.983,225.98,615.36,483.25,5.7556,51.345,0.94248,0.0049407,0.50704,13.389,6,11.03,0,0.4533,22.121,0.042156,0.00078846,0.048761,15.803,191,185.95,249.73,5.4102,41.538,0.91669,0.0072365,0.51757,24.656,185,175.81,607.92,6.083,54.912,0.95478,0.0054668,0.50713,8.8534,6,10.134,358.2,0.67285,13.374,0.038096,0.0017698,0.010438,19.739,187.98,358.2,389.63,5.7368,47.759,0.93554,0.0062897,0.51232,8.8534,6,10.134,0,0.67285,13.374,0.038096,0.0017698,0.010438,14.835,20,23.251,220.09,4.7809,44.28,0.89801,0.015753,0.57689,9.0212,23,25.281,81.382,5.0737,15.625,0.90394,0.010427,0.57992,5.8141,3,2.03,138.7,0.29281,28.656,0.0059253,0.0053257,0.0030286,11.569,21.448,138.7,133.83,4.9251,26.303,0.90097,0.012816,0.57841,5.8141,3,2.03,0,0.29281,28.656,0.0059253,0.0053257,0.0030286,1
9602,383.14,0.82198,0.065411,6765,329.76,0.78175,0.06221,2837,53.373,0.04023,0.0032014,8059.6,355.45,0.80162,0.063791,53.263,53.373,0.04023,0.0032014,28.89,224,215.22,834.62,5.9803,148.19,0.9112,0.0053552,0.55155,27.162,231,217.42,737.78,5.7066,74.922,0.9491,0.0083049,0.51044,1.7278,7,2.2023,96.845,0.27365,73.269,0.0379,0.0029496,0.041118,28.013,227.47,96.845,784.71,5.8418,105.37,0.92996,0.0066689,0.5306,1.7278,7,2.2023,0,0.27365,73.269,0.0379,0.0029496,0.041118,32.026,189,176.25,1025.7,5.9858,80.551,0.96072,0.0088849,0.54515,18.361,180,178.35,337.12,5.7962,35.951,0.94667,0.0040619,0.51411,13.665,9,2.1064,688.53,0.18959,44.6,0.014053,0.004823,0.031034,24.249,184.45,688.53,588.02,5.8903,53.813,0.95367,0.0060075,0.5294,13.665,9,2.1064,0,0.18959,44.6,0.014053,0.004823,0.031034,18.109,21,25.563,327.94,5.3119,87.679,0.86629,0.013494,0.62105,9.4442,25,24.023,89.194,4.9179,39.485,0.77776,0.0081476,0.56465,8.6649,4,1.5395,238.75,0.39402,48.194,0.088535,0.0053465,0.056394,13.078,22.913,238.75,171.03,5.1111,58.839,0.82083,0.010485,0.59218,8.6649,4,1.5395,0,0.39402,48.194,0.088535,0.0053465,0.056394,1
2198,200.65,0.68604,0.054594,142,53.799,0.61652,0.049061,2056,146.85,0.069519,0.0055322,558.67,103.9,0.65036,0.051754,45.343,146.85,0.069519,0.0055322,26.576,216,211.84,706.28,5.5456,148.22,0.89404,0.011571,0.5551,4.7001,234,234.04,22.091,4.0696,13.603,0.69133,0.014637,0.42067,21.876,18,22.191,684.19,1.476,134.62,0.20271,0.0030665,0.13442,11.176,224.82,684.19,124.91,4.7506,44.903,0.78618,0.013014,0.48323,21.876,18,22.191,0,1.476,134.62,0.20271,0.0030665,0.13442,33.895,198,184.26,1148.9,4.7781,426.5,0.81377,0.042373,0.57736,44.267,111,109.59,1959.6,6.3995,304.89,0.9215,0.007897,0.17969,10.372,87,74.672,810.73,1.6215,121.61,0.10773,0.034476,0.39767,38.736,148.25,810.73,1500.4,5.5297,360.61,0.86596,0.018293,0.32209,10.372,87,74.672,0,1.6215,121.61,0.10773,0.034476,0.39767,20.837,18,24.773,434.17,4.4137,136.99,0.8397,0.067152,0.64413,23.58,117.5,118.51,556.04,5.895,127.19,0.88448,0.0074946,0.28647,2.7437,99.5,93.741,121.87,1.4813,9.7999,0.044773,0.059658,0.35765,22.166,45.989,121.87,491.34,5.1009,132,0.8618,0.022434,0.42956,2.7437,99.5,93.741,0,1.4813,9.7999,0.044773,0.059658,0.35765,1
12203,433.08,0.81761,0.065063,10742,410.84,0.79976,0.063643,1461,22.243,0.017847,0.0014202,11449,421.81,0.80863,0.064349,38.223,22.243,0.017847,0.0014202,37.382,228,211.38,1397.4,6.1251,122.67,0.95607,0.0038432,0.45349,61.337,217,187.11,3762.2,6.9171,63.55,0.99155,0.0027572,0.42621,23.955,11,24.269,2364.8,0.79199,59.117,0.035476,0.001086,0.027273,47.885,222.43,2364.8,2292.9,6.5091,88.292,0.97365,0.0032553,0.43964,23.955,11,24.269,0,0.79199,59.117,0.035476,0.001086,0.027273,55.133,175,149.34,3039.6,6.7167,95.115,0.98435,0.0036103,0.4414,57.712,177,149.09,3330.7,6.5812,114.12,0.98286,0.0032273,0.45474,2.5792,2,0.24839,291.05,0.13544,19.009,0.0014884,0.00038303,0.013338,56.407,176,291.05,3181.8,6.6486,104.19,0.98361,0.0034134,0.44802,2.5792,2,0.24839,0,0.13544,19.009,0.0014884,0.00038303,0.013338,27.339,28,38.863,747.41,6.1364,65.968,0.95583,0.0053746,0.49866,33.789,29,42.126,1141.7,6.3624,47.095,0.97936,0.0031689,0.46339,6.4501,1,3.2638,394.28,0.22597,18.873,0.023534,0.0022057,0.035269,30.393,28.496,394.28,923.75,6.2484,55.738,0.96752,0.0041269,0.4807,6.4501,1,3.2638,0,0.22597,18.873,0.023534,0.0022057,0.035269,1
7230,362.79,0.69028,0.054931,7690,359.24,0.74881,0.059589,460,3.5563,0.058527,0.0046575,7456.5,361.01,0.71895,0.057212,21.448,3.5563,0.058527,0.0046575,69.241,79,96.052,4794.3,7.3986,179.87,0.98124,0.0034181,0.39514,59.98,96,105.53,3597.6,7.6293,128.55,0.98213,0.0008153,0.37601,9.2607,17,9.4814,1196.7,0.23068,51.325,0.00088891,0.0026028,0.019125,64.444,87.086,1196.7,4153.1,7.5131,152.06,0.98168,0.0016694,0.38545,9.2607,17,9.4814,0,0.23068,51.325,0.00088891,0.0026028,0.019125,21.551,164,165.22,464.45,6.1201,36.949,0.96021,0.003444,0.50501,19.109,172,171.12,365.15,6.0905,37.523,0.94859,0.0025405,0.51392,2.4421,8,5.9023,99.296,0.029628,0.57467,0.011623,0.00090347,0.0089123,20.293,167.95,99.296,411.82,6.1053,37.235,0.95438,0.002958,0.50944,2.4421,8,5.9023,0,0.029628,0.57467,0.011623,0.00090347,0.0089123,53.722,62,75.941,2886.1,7.2105,119.35,0.97932,0.00097984,0.36062,43.692,43,58.212,1909,6.9809,84.829,0.97778,0.0012358,0.38898,10.03,19,17.729,977.08,0.22961,34.525,0.0015404,0.00025599,0.028358,48.448,51.633,977.08,2347.2,7.0948,100.62,0.97855,0.0011004,0.37453,10.03,19,17.729,0,0.22961,34.525,0.0015404,0.00025599,0.028358,1
8970,377.75,0.78995,0.062862,9684,422.09,0.68305,0.054356,714,44.343,0.1069,0.0085067,9320.2,399.3,0.73456,0.058454,26.721,44.343,0.1069,0.0085067,37.476,214,197.44,1404.4,6.7127,80.108,0.97145,0.0018026,0.42048,30.832,217,208.98,950.62,6.5006,107.12,0.94364,0.0020183,0.45424,6.6437,3,11.538,453.82,0.21205,27.016,0.027814,0.00021563,0.033763,33.992,215.49,453.82,1155.5,6.6058,92.636,0.95745,0.0019074,0.43704,6.6437,3,11.538,0,0.21205,27.016,0.027814,0.00021563,0.033763,29.376,192,182.32,862.93,5.5293,165.67,0.90386,0.007252,0.51289,39.491,192,174.55,1559.6,5.844,110.5,0.96455,0.010067,0.4936,10.116,0,7.7693,696.64,0.3147,55.177,0.06069,0.0028148,0.019291,34.06,192,696.64,1160.1,5.6844,135.3,0.93372,0.0085442,0.50315,10.116,0,7.7693,0,0.3147,55.177,0.06069,0.0028148,0.019291,17.655,20,23.795,311.69,4.9938,83.496,0.86545,0.011671,0.55585,20.099,20,26.889,403.97,5.3342,61.926,0.92333,0.011509,0.55488,2.4444,0,3.0936,92.286,0.34045,21.57,0.057882,0.00016153,0.00097072,18.837,20,92.286,354.84,5.1612,71.907,0.89393,0.01159,0.55536,2.4444,0,3.0936,0,0.34045,21.57,0.057882,0.00016153,0.00097072,1
8677,358.79,0.84701,0.067403,8273,361.52,0.79543,0.063299,404,2.7279,0.051578,0.0041045,8472.6,360.16,0.82082,0.065319,20.1,2.7279,0.051578,0.0041045,38.571,223,203.96,1487.7,6.4167,64.101,0.97844,0.0031174,0.42994,46.414,220,198.63,2154.2,6.6929,93.023,0.9784,0.0027007,0.41122,7.8429,3,5.3268,666.52,0.27614,28.922,4.478e-05,0.00041673,0.018716,42.311,221.49,666.52,1790.2,6.5533,77.22,0.97842,0.0029016,0.42048,7.8429,3,5.3268,0,0.27614,28.922,4.478e-05,0.00041673,0.018716,41.261,184,165.09,1702.5,6.4669,110.29,0.9676,0.003258,0.45389,39.935,183,167.06,1594.8,6.4328,76.137,0.97613,0.0033382,0.45669,1.3259,1,1.9679,107.66,0.034147,34.149,0.0085269,8.0221e-05,0.0028041,40.593,183.5,107.66,1647.8,6.4498,91.634,0.97186,0.0032978,0.45529,1.3259,1,1.9679,0,0.034147,34.149,0.0085269,8.0221e-05,0.0028041,17.137,24,28.498,293.66,5.6263,39.342,0.93283,0.0041027,0.49448,16.702,25,29.428,278.96,5.6993,34.309,0.93843,0.0050719,0.50029,0.4346,1,0.92967,14.706,0.072987,5.0335,0.0056072,0.00096918,0.0058102,16.918,24.495,14.706,286.22,5.6627,36.739,0.93563,0.0045616,0.49738,0.4346,1,0.92967,0,0.072987,5.0335,0.0056072,0.00096918,0.0058102,1
8745,364.49,0.82717,0.065824,9751,388.53,0.81171,0.064594,1006,24.042,0.015456,0.00123,9234.3,376.32,0.8194,0.065206,31.718,24.042,0.015456,0.00123,57.172,205,180.14,3268.7,7.1886,186.51,0.97146,0.0016253,0.4114,67.386,169,159.17,4540.9,7.4899,91.827,0.98989,0.0013061,0.42745,10.214,36,20.964,1272.3,0.30123,94.686,0.018428,0.00031923,0.016049,62.07,186.13,1272.3,3852.6,7.3377,130.87,0.98063,0.001457,0.41935,10.214,36,20.964,0,0.30123,94.686,0.018428,0.00031923,0.016049,22.419,186,179.8,502.62,5.9009,109.79,0.89074,0.0051565,0.50014,22.546,184,177.33,508.33,5.9953,48.225,0.95253,0.0040605,0.52376,0.12681,2,2.4697,5.7022,0.094439,61.563,0.061791,0.001096,0.023621,22.483,185,5.7022,505.47,5.9479,72.764,0.92112,0.0045758,0.51182,0.12681,2,2.4697,0,0.094439,61.563,0.061791,0.001096,0.023621,24.017,24,31.401,576.8,5.8614,76.506,0.93353,0.0050289,0.49184,43.699,24,39.975,1909.6,6.0636,79.132,0.97927,0.0044304,0.49287,19.683,0,8.5745,1332.8,0.20219,2.6266,0.045736,0.00059849,0.0010237,32.396,24,1332.8,1049.5,5.9616,77.808,0.95613,0.0047202,0.49236,19.683,0,8.5745,0,0.20219,2.6266,0.045736,0.00059849,0.0010237,1
9998,403.46,0.77182,0.061419,8041,354.89,0.80227,0.063843,1957,48.569,0.030453,0.0024233,8966.3,378.4,0.7869,0.062619,44.238,48.569,0.030453,0.0024233,20.591,234,228.95,424.01,4.8937,83.581,0.90143,0.0084752,0.4713,14.122,236,233.31,199.43,4.3116,50.924,0.87192,0.010455,0.4724,6.4694,2,4.3633,224.58,0.58214,32.657,0.029513,0.00198,0.0010971,17.053,235,224.58,290.8,4.5935,65.24,0.88655,0.0094133,0.47185,6.4694,2,4.3633,0,0.58214,32.657,0.029513,0.00198,0.0010971,50.44,152,136.42,2544.2,7.1608,112.97,0.9778,0.0011483,0.35226,48.373,124,113.78,2339.9,7.1942,114.47,0.97554,0.00079853,0.32748,2.0668,28,22.634,204.22,0.033392,1.4995,0.0022596,0.00034979,0.024775,49.396,137.29,204.22,2439.9,7.1775,113.72,0.97667,0.00095758,0.33965,2.0668,28,22.634,0,0.033392,1.4995,0.0022596,0.00034979,0.024775,19.323,34,39.287,373.38,6.0476,39.18,0.94753,0.0025001,0.44073,17.985,42,46.438,323.46,6.0591,42.611,0.93413,0.0019209,0.41404,1.338,8,7.1501,49.919,0.011519,3.4304,0.013406,0.00057918,0.026682,18.642,37.789,49.919,347.52,6.0534,40.86,0.94081,0.0021915,0.42718,1.338,8,7.1501,0,0.011519,3.4304,0.013406,0.00057918,0.026682,2
10837,403.22,0.83759,0.066654,7975,350.79,0.8144,0.064808,2862,52.426,0.023198,0.001846,9296.5,376.09,0.82591,0.065724,53.498,52.426,0.023198,0.001846,42.78,230,206.34,1830.1,6.1822,77.116,0.97893,0.0038802,0.41543,58.946,206,181.59,3474.6,7.2804,53.19,0.99234,0.00091651,0.35193,16.166,24,24.75,1644.5,1.0982,23.926,0.013412,0.0029637,0.063496,50.216,217.67,1644.5,2521.7,6.7088,64.045,0.98561,0.0018858,0.38236,16.166,24,24.75,0,1.0982,23.926,0.013412,0.0029637,0.063496,55.457,173,145.03,3075.4,6.8868,141.52,0.97699,0.00168,0.40203,37.128,184,170.32,1378.5,6.3065,155.57,0.94356,0.0036216,0.41536,18.329,11,25.292,1696.9,0.58031,14.047,0.033426,0.0019416,0.013331,45.376,178.42,1696.9,2059,6.5902,148.38,0.96013,0.0024666,0.40864,18.329,11,25.292,0,0.58031,14.047,0.033426,0.0019416,0.013331,20.54,31,36.393,421.91,6.0885,28.239,0.96653,0.0024149,0.45431,28.053,24,33.484,786.99,6.0039,65.867,0.95807,0.0032194,0.42781,7.5129,7,2.9088,365.08,0.084615,37.628,0.0084664,0.00080447,0.026498,24.005,27.276,365.08,576.23,6.0461,43.128,0.96229,0.0027883,0.44086,7.5129,7,2.9088,0,0.084615,37.628,0.0084664,0.00080447,0.026498,2
8061,366.49,0.75417,0.060015,10237,393.76,0.82968,0.066024,2176,27.272,0.075509,0.0060088,9084.1,379.88,0.79102,0.062948,46.648,27.272,0.075509,0.0060088,28.09,233,223.93,789.06,5.3165,131.58,0.9166,0.0061334,0.44717,16.571,236,232.6,274.61,4.4772,108.84,0.80124,0.0093855,0.45534,11.519,3,8.6748,514.45,0.8393,22.736,0.11536,0.0032521,0.0081686,21.575,234.5,514.45,465.5,4.8788,119.67,0.85698,0.0075871,0.45124,11.519,3,8.6748,0,0.8393,22.736,0.11536,0.0032521,0.0081686,49.782,158,144.61,2478.3,7.0656,143.88,0.97096,0.0015916,0.34362,48.336,124,114.53,2336.3,7.2797,145.86,0.96878,0.00062902,0.32381,1.4464,34,30.081,141.91,0.21406,1.9793,0.0021789,0.00096261,0.01981,49.054,139.97,141.91,2406.3,7.1719,144.86,0.96987,0.0010006,0.33357,1.4464,34,30.081,0,0.21406,1.9793,0.0021789,0.00096261,0.01981,21.587,31,36.806,466.02,6.0989,71.162,0.92364,0.003143,0.43502,18.315,43,46.427,335.45,6.0965,34.809,0.94812,0.0018619,0.41574,3.2721,12,9.6205,130.57,0.0024843,36.353,0.02448,0.001281,0.019277,19.884,36.51,130.57,395.38,6.0977,49.77,0.9358,0.0024191,0.42527,3.2721,12,9.6205,0,0.0024843,36.353,0.02448,0.001281,0.019277,2
7902,354.84,0.78867,0.06276,7398,331.81,0.84441,0.067196,504,23.029,0.055749,0.0044364,7645.8,343.13,0.81606,0.06494,22.45,23.029,0.055749,0.0044364,10.472,235,233.86,109.66,4.2721,29.361,0.86479,0.0072903,0.42204,13.177,234,232.12,173.62,4.5519,97.997,0.71591,0.006205,0.41927,2.7049,1,1.7386,63.966,0.27974,68.636,0.14887,0.0010853,0.0027703,11.747,234.5,63.966,137.98,4.4098,53.641,0.78684,0.0067258,0.42065,2.7049,1,1.7386,0,0.27974,68.636,0.14887,0.0010853,0.0027703,57.436,121,120.36,3298.9,7.4301,213.39,0.96766,0.00045736,0.24989,53.781,99,105.28,2892.4,7.2152,191.68,0.96686,0.00077808,0.2802,3.6555,22,15.074,406.56,0.21483,21.706,0.00079662,0.00032072,0.030313,55.579,109.45,406.56,3089,7.3219,202.25,0.96726,0.00059654,0.26461,3.6555,22,15.074,0,0.21483,21.706,0.00079662,0.00032072,0.030313,46.945,110,109.91,2203.8,7.4002,132.84,0.96986,0.00045508,0.30627,38.053,73,73.134,1448,7.0285,105.86,0.96344,0.00090057,0.34902,8.8918,37,36.777,755.78,0.37168,26.975,0.0064234,0.00044548,0.042745,42.266,89.61,755.78,1786.4,7.2119,118.58,0.96664,0.00064018,0.32695,8.8918,37,36.777,0,0.37168,26.975,0.0064234,0.00044548,0.042745,2
7460,344.07,0.79189,0.063017,8741,369.76,0.80338,0.063931,1281,25.698,0.011489,0.00091424,8075.1,356.68,0.79761,0.063472,35.791,25.698,0.011489,0.00091424,45.996,214,192.19,2115.6,6.7981,81.421,0.98075,0.0022818,0.43583,18.127,234,230.52,328.58,4.6529,80.876,0.87621,0.0069236,0.43263,27.869,20,38.328,1787,2.1451,0.54574,0.10454,0.0046418,0.0031948,28.875,223.78,1787,833.76,5.6241,81.148,0.92701,0.0039747,0.43423,27.869,20,38.328,0,2.1451,0.54574,0.10454,0.0046418,0.0031948,30.168,188,179.03,910.09,5.8255,32.207,0.98228,0.0057584,0.52164,49.117,120,118.74,2412.5,7.3993,195.57,0.95947,0.00044939,0.2821,18.949,68,60.295,1502.4,1.5738,163.36,0.022818,0.005309,0.23954,38.493,150.2,1502.4,1481.7,6.5654,79.365,0.97081,0.0016087,0.38361,18.949,68,60.295,0,1.5738,163.36,0.022818,0.005309,0.23954,17.811,21,26.143,317.22,5.2713,42.556,0.93284,0.0085814,0.5522,43.334,108,98.966,1877.9,7.2907,90.762,0.97583,0.00065437,0.3533,25.524,87,72.823,1560.6,2.0193,48.206,0.042989,0.0079271,0.1989,27.782,47.624,1560.6,771.82,6.1993,62.149,0.9541,0.0023697,0.44169,25.524,87,72.823,0,2.0193,48.206,0.042989,0.0079271,0.1989,2
9952,382.78,0.85355,0.067923,12173,427.36,0.83756,0.066651,2221,44.586,0.015993,0.0012727,11007,404.46,0.84552,0.067284,47.127,44.586,0.015993,0.0012727,18.313,234,230.32,335.38,4.5965,51.149,0.92335,0.0087934,0.49138,14.12,235,232.52,199.39,4.4103,50.531,0.87267,0.0087779,0.46839,4.1928,1,2.1988,135.99,0.18612,0.61826,0.050681,1.5484e-05,0.022989,16.081,234.5,135.99,258.59,4.5024,50.839,0.89765,0.0087856,0.47975,4.1928,1,2.1988,0,0.18612,0.61826,0.050681,1.5484e-05,0.022989,54.251,140,126.02,2943.2,7.2325,78.987,0.98658,0.0010096,0.35507,48.723,79,90.717,2373.9,6.9969,98.335,0.97929,0.0013108,0.34623,5.5284,61,35.3,569.28,0.23555,19.348,0.0072945,0.00030126,0.0088469,51.413,105.17,569.28,2643.3,7.1137,88.132,0.98293,0.0011504,0.35062,5.5284,61,35.3,0,0.23555,19.348,0.0072945,0.00030126,0.0088469,23.5,38,44.798,552.24,6.2501,46.949,0.95743,0.0029273,0.44017,27.963,64,64.772,781.93,6.7253,41.071,0.97373,0.001172,0.39546,4.4633,26,19.974,229.69,0.47517,5.8779,0.016303,0.0017553,0.044705,25.634,49.315,229.69,657.13,6.4834,43.912,0.96554,0.0018523,0.41722,4.4633,26,19.974,0,0.47517,5.8779,0.016303,0.0017553,0.044705,2
11020,402.09,0.85653,0.068161,12057,423.71,0.84396,0.06716,1037,21.615,0.012575,0.0010007,11527,412.76,0.85022,0.067659,32.202,21.615,0.012575,0.0010007,14.394,234,231.14,207.19,4.5237,34.753,0.91594,0.0095934,0.50518,15.462,235,232.47,239.07,4.3645,48.43,0.89813,0.009217,0.47786,1.0678,1,1.3258,31.881,0.15925,13.677,0.017818,0.00037642,0.027316,14.919,234.5,31.881,222.56,4.4434,41.025,0.90699,0.0094033,0.49133,1.0678,1,1.3258,0,0.15925,13.677,0.017818,0.00037642,0.027316,54.839,138,124.75,3007.3,7.2023,69.825,0.98839,0.0014418,0.37003,47.775,75,88.366,2282.5,6.9357,94.573,0.97928,0.00154,0.35378,7.0635,63,36.381,724.81,0.2666,24.748,0.0091092,9.8259e-05,0.016249,51.185,101.73,724.81,2619.9,7.0678,81.262,0.98382,0.0014901,0.36181,7.0635,63,36.381,0,0.2666,24.748,0.0091092,9.8259e-05,0.016249,22.837,38,44.707,521.54,6.2298,36.302,0.96518,0.003236,0.46116,26.949,65,64.881,726.23,6.6862,39.315,0.97292,0.0011952,0.40045,4.1115,27,20.174,204.69,0.45641,3.0129,0.0077374,0.0020408,0.060707,24.808,49.699,204.69,615.43,6.4539,37.778,0.96904,0.0019666,0.42973,4.1115,27,20.174,0,0.45641,3.0129,0.0077374,0.0020408,0.060707,2
6905,333.08,0.78213,0.06224,1,0,0,0,6904,333.08,0,0,83.096,0,0,0,83.09,333.08,0,0,8.8646,234,233.12,78.581,4.2817,23.977,0.84473,0.009462,0.46739,0,204,204,0,-0,0,0,0,0,8.8646,30,29.115,78.581,4.2817,23.977,0,0.009462,0.46739,0,218.49,78.581,0,0,0,0,0,0,8.8646,30,29.115,0,4.2817,23.977,0,0.009462,0.46739,54.571,80,95.495,2978,7.0144,296.5,0.9502,0.0016948,0.30269,0,199,199,0,-0,0,0,0,0,54.571,119,103.51,2978,7.0144,296.5,0,0.0016948,0.30269,0,126.17,2978,0,0,0,0,0,0,54.571,119,103.51,0,7.0144,296.5,0,0.0016948,0.30269,33.101,63,65.03,1095.7,6.8036,136.39,0.93772,0.0010615,0.35862,0,31,31,0,-0,0,0,0,0,33.101,32,34.03,1095.7,6.8036,136.39,0,0.0010615,0.35862,0,44.193,1095.7,0,0,0,0,0,0,33.101,32,34.03,0,6.8036,136.39,0,0.0010615,0.35862,2
4196,260.47,0.77721,0.061848,4639,274.61,0.77304,0.061516,443,14.142,0.0041683,0.0003317,4411.9,267.45,0.77512,0.061682,21.048,14.142,0.0041683,0.0003317,7.4629,233,232.72,55.695,4.0555,28.929,0.74008,0.01377,0.50912,33.082,217,209.54,1094.4,6.2843,121.78,0.94417,0.0039169,0.48109,25.619,16,23.181,1038.7,2.2287,92.85,0.20408,0.0098534,0.028034,15.713,224.86,1038.7,246.88,5.0484,59.354,0.83592,0.0073441,0.49491,25.619,16,23.181,0,2.2287,92.85,0.20408,0.0098534,0.028034,37.057,53.5,67.286,1373.2,6.2891,153.95,0.94392,0.0051404,0.38826,58.825,195,159.52,3460.4,5.7835,323.23,0.95328,0.012811,0.51596,21.768,141.5,92.235,2087.2,0.50554,169.28,0.0093575,0.007671,0.1277,46.689,102.14,2087.2,2179.9,6.031,223.07,0.94859,0.0081152,0.44758,21.768,141.5,92.235,0,0.50554,169.28,0.0093575,0.007671,0.1277,24.449,77,81.544,597.73,6.5194,70.31,0.94117,0.0021853,0.4094,24.352,19,31.076,593.02,5.5608,84.472,0.9286,0.013477,0.52461,0.096559,58,50.468,4.7121,0.95861,14.162,0.012569,0.011291,0.11521,24.4,38.249,4.7121,595.37,6.0211,77.066,0.93487,0.0054268,0.46344,0.096559,58,50.468,0,0.95861,14.162,0.012569,0.011291,0.11521,2
5314,284.55,0.82473,0.06563,8198,349.62,0.84279,0.067067,2884,65.071,0.018063,0.0014374,6600.3,315.41,0.83371,0.066345,53.703,65.071,0.018063,0.0014374,14.873,234,232.07,221.21,4.6086,26.692,0.93885,0.0059589,0.42018,14.807,234,231.67,219.24,4.7276,81.958,0.81185,0.0066858,0.43442,0.066599,0,0.40226,1.9766,0.11894,55.267,0.127,0.00072683,0.014239,14.84,234,1.9766,220.22,4.6677,46.772,0.87305,0.0063119,0.42724,0.066599,0,0.40226,0,0.11894,55.267,0.127,0.00072683,0.014239,56.423,118,115.14,3183.6,7.2279,221.01,0.96528,0.0009452,0.28074,54.15,96,104.73,2932.2,7.2303,173.34,0.97044,0.00074902,0.29265,2.273,22,10.416,251.33,0.0023741,47.672,0.0051547,0.00019618,0.01191,55.275,106.43,251.33,3055.3,7.2291,195.73,0.96786,0.00084141,0.28664,2.273,22,10.416,0,0.0023741,47.672,0.0051547,0.00019618,0.01191,39.274,55,63.071,1542.5,6.8961,97.431,0.96839,0.0014261,0.35109,31.765,57,60.426,1009,6.8261,54.511,0.97299,0.0010456,0.36457,7.5097,2,2.6451,533.48,0.070059,42.92,0.004595,0.00038056,0.013486,35.32,55.991,533.48,1247.5,6.861,72.877,0.97069,0.0012211,0.35777,7.5097,2,2.6451,0,0.070059,42.92,0.004595,0.00038056,0.013486,2
7391,340.55,0.80084,0.063729,7678,339.76,0.8358,0.066511,287,0.7868,0.034955,0.0027816,7533.1,340.16,0.81814,0.065105,16.941,0.7868,0.034955,0.0027816,11.615,234,232.51,134.9,4.5613,27.438,0.89734,0.0060974,0.42068,12.725,234,232.06,161.94,4.6974,46.237,0.85666,0.0064266,0.43271,1.1107,0,0.45607,27.034,0.13605,18.799,0.040678,0.00032921,0.012031,12.157,234,27.034,147.8,4.6288,35.618,0.87676,0.0062598,0.42666,1.1107,0,0.45607,0,0.13605,18.799,0.040678,0.00032921,0.012031,55.718,95,105,3104.5,7.213,223.1,0.96406,0.00081275,0.26606,54.074,95,103.81,2924,7.2225,156.94,0.97316,0.00077238,0.29379,1.6437,0,1.1839,180.46,0.0094424,66.158,0.0090959,4.0374e-05,0.027728,54.89,95,180.46,3012.9,7.2178,187.12,0.9686,0.00079231,0.27958,1.6437,0,1.1839,0,0.0094424,66.158,0.0090959,4.0374e-05,0.027728,36.719,63,66.794,1348.3,6.9704,81.726,0.96969,0.00097173,0.33847,31.295,57,60.425,979.41,6.8351,47.437,0.97578,0.0010231,0.36794,5.4238,6,6.3694,368.9,0.13537,34.289,0.0060879,5.1361e-05,0.029472,33.899,59.925,368.9,1149.1,6.9024,62.264,0.97273,0.00099708,0.3529,5.4238,6,6.3694,0,0.13537,34.289,0.0060879,5.1361e-05,0.029472,2
6370,316.59,0.79863,0.063553,5760,302.41,0.79148,0.062984,610,14.184,0.0071477,0.0005688,6057.3,309.42,0.79505,0.063268,24.698,14.184,0.0071477,0.0005688,14.479,234,232.28,209.65,4.168,54.192,0.86959,0.011014,0.48511,31.106,219,212.19,967.59,6.2905,217.44,0.88733,0.0034393,0.48579,16.627,15,20.09,757.94,2.1225,163.25,0.017747,0.0075747,0.00067745,21.223,226.38,757.94,450.4,5.1204,108.55,0.87842,0.0061547,0.48545,16.627,15,20.09,0,2.1225,163.25,0.017747,0.0075747,0.00067745,39.907,71,80.232,1592.6,6.796,121.75,0.96177,0.0022252,0.33343,49.949,191,166.61,2494.9,5.9502,258.45,0.94819,0.0097173,0.52007,10.042,120,86.382,902.29,0.84576,136.7,0.013572,0.0074921,0.18664,44.646,116.45,902.29,1993.3,6.3591,177.38,0.95496,0.0046501,0.41642,10.042,120,86.382,0,0.84576,136.7,0.013572,0.0074921,0.18664,29.847,88,89.699,890.85,6.8272,82.022,0.95391,0.0011953,0.37875,23.08,21,29.956,532.67,5.6473,91.817,0.91374,0.010464,0.52203,6.7674,67,59.743,358.17,1.1799,9.795,0.04017,0.0092683,0.14328,26.246,42.988,358.17,688.86,6.2093,86.781,0.93361,0.0035365,0.44466,6.7674,67,59.743,0,1.1799,9.795,0.04017,0.0092683,0.14328,2
8487,366.39,0.79446,0.063221,8113,358.59,0.79284,0.063093,374,7.799,0.0016162,0.00012861,8297.9,362.47,0.79365,0.063157,19.339,7.799,0.0016162,0.00012861,9.1709,234,232.98,84.106,4.26,42.707,0.74275,0.0092627,0.46526,11.899,235,233.48,141.59,4.4042,94.238,0.66597,0.0075961,0.43347,2.7281,1,0.50256,57.48,0.14416,51.531,0.076777,0.0016667,0.031795,10.446,234.5,57.48,109.12,4.3315,63.439,0.70331,0.0083881,0.44908,2.7281,1,0.50256,0,0.14416,51.531,0.076777,0.0016667,0.031795,51.296,72,89.22,2631.3,6.9497,326.83,0.93788,0.0018325,0.31459,61.33,106,113.07,3761.4,7.2171,259.09,0.96555,0.0015891,0.27862,10.034,34,23.849,1130.1,0.26738,67.738,0.027672,0.0002434,0.035962,56.089,87.361,1130.1,3146,7.0821,291,0.95162,0.0017065,0.29606,10.034,34,23.849,0,0.26738,67.738,0.027672,0.0002434,0.035962,31.597,68,68.77,998.37,6.846,122.41,0.93869,0.00093548,0.36315,49.778,91,102.35,2477.8,7.2342,127.98,0.97417,0.0019053,0.33466,18.181,23,33.58,1479.5,0.38817,5.566,0.035483,0.00096983,0.028485,39.659,78.664,1479.5,1572.8,7.0374,125.16,0.95627,0.0013351,0.34861,18.181,23,33.58,0,0.38817,5.566,0.035483,0.00096983,0.028485,2
7873,349.91,0.80806,0.064304,7604,338.53,0.83377,0.066349,269,11.373,0.025708,0.0020458,7737.3,344.17,0.82082,0.065319,16.401,11.373,0.025708,0.0020458,9.7805,235,233.81,95.658,4.2813,25.423,0.86617,0.0071724,0.41681,14.669,234,231.81,215.19,4.5711,113.72,0.73519,0.0059283,0.41695,4.889,1,2.0048,119.53,0.28984,88.301,0.13098,0.0012441,0.00014262,11.978,234.5,119.53,143.47,4.4238,53.769,0.798,0.0065207,0.41688,4.889,1,2.0048,0,0.28984,88.301,0.13098,0.0012441,0.00014262,57.255,122,120.55,3278.1,7.4127,226.96,0.96538,0.00050913,0.25078,53.181,100,105.57,2828.2,7.2168,188.34,0.9667,0.00073434,0.27834,4.0742,22,14.982,449.94,0.19587,38.619,0.0013202,0.00022521,0.027558,55.18,110.45,449.94,3044.9,7.3141,206.75,0.96604,0.00061145,0.2642,4.0742,22,14.982,0,0.19587,38.619,0.0013202,0.00022521,0.027558,46.042,112,110.75,2119.9,7.4073,118.46,0.97206,0.00044145,0.30129,38.354,74,74.173,1471,7.0438,97.281,0.96693,0.00088557,0.3494,7.688,38,36.574,648.83,0.3635,21.18,0.0051283,0.00044412,0.048107,42.022,91.038,648.83,1765.9,7.2233,107.35,0.96949,0.00062525,0.32445,7.688,38,36.574,0,0.3635,21.18,0.0051283,0.00044412,0.048107,2
8265,356.39,0.81771,0.065071,6832,322.65,0.82469,0.065627,1433,33.74,0.006982,0.00055561,7514.4,339.1,0.82119,0.065348,37.855,33.74,0.006982,0.00055561,41.333,226,203.53,1708.4,6.3788,99.958,0.97074,0.0029888,0.39998,57.096,206,183.7,3259.9,7.2344,52.097,0.992,0.00094558,0.3468,15.763,20,19.829,1551.5,0.85564,47.861,0.021265,0.0020433,0.053178,48.579,215.77,1551.5,2359.9,6.7931,72.163,0.98131,0.0016811,0.37244,15.763,20,19.829,0,0.85564,47.861,0.021265,0.0020433,0.053178,49.253,181,156.86,2425.9,6.6736,161.34,0.96674,0.0021645,0.41496,41.103,183,167.04,1689.5,6.3992,224.46,0.93356,0.0033628,0.40467,8.15,2,10.179,736.41,0.27445,63.118,0.033176,0.0011984,0.010288,44.994,182,736.41,2024.5,6.535,190.3,0.95001,0.0026979,0.40978,8.15,2,10.179,0,0.27445,63.118,0.033176,0.0011984,0.010288,17.92,27,31.49,321.14,5.8246,33.044,0.94855,0.0033193,0.47442,27.824,25,33.74,774.16,5.9844,80.416,0.94794,0.0034107,0.4274,9.9035,2,2.2502,453.02,0.15986,47.372,0.00061076,9.144e-05,0.047024,22.33,25.981,453.02,498.61,5.904,51.548,0.94824,0.0033647,0.45029,9.9035,2,2.2502,0,0.15986,47.372,0.00061076,9.144e-05,0.047024,2
10104,386.53,0.84982,0.067627,12457,429.3,0.84936,0.06759,2353,42.77,0.00045664,3.6338e-05,11219,407.36,0.84959,0.067608,48.508,42.77,0.00045664,3.6338e-05,26.325,233,227.39,693.03,4.8727,86.718,0.93723,0.0084047,0.50791,10.435,235,233.16,108.89,4.3753,31.346,0.85564,0.009874,0.48572,15.89,2,5.771,584.13,0.49741,55.372,0.081591,0.0014693,0.022189,16.574,234,584.13,274.71,4.6173,52.137,0.89551,0.0091097,0.49669,15.89,2,5.771,0,0.49741,55.372,0.081591,0.0014693,0.022189,52.716,153,137.16,2779,7.0876,82.097,0.98523,0.0026938,0.38285,52.162,81,96.434,2720.9,7.0674,114.17,0.97902,0.0011721,0.35039,0.55422,72,40.724,58.125,0.020179,32.075,0.0062095,0.0015216,0.032462,52.438,111.32,58.125,2749.8,7.0775,96.816,0.98212,0.0017769,0.36626,0.55422,72,40.724,0,0.020179,32.075,0.0062095,0.0015216,0.032462,25.039,33,41.05,626.95,6.091,64.817,0.94821,0.0059238,0.46717,24.784,57,57.006,614.25,6.5459,40.412,0.96709,0.0014753,0.41116,0.25488,24,15.956,12.699,0.45496,24.405,0.018883,0.0044485,0.056007,24.911,43.37,12.699,620.57,6.3144,51.18,0.9576,0.0029563,0.43827,0.25488,24,15.956,0,0.45496,24.405,0.018883,0.0044485,0.056007,2
8669,368.01,0.80439,0.064011,7524,334.63,0.84434,0.06719,1145,33.373,0.03995,0.0031791,8076.2,350.92,0.82412,0.065582,33.838,33.373,0.03995,0.0031791,11.151,235,233.47,124.34,4.3255,27.346,0.88977,0.0069223,0.4194,15.188,233,231.57,230.69,4.6288,129.79,0.71825,0.0058126,0.40808,4.0375,2,1.9002,106.34,0.3033,102.45,0.17152,0.0011097,0.011323,13.014,234,106.34,169.36,4.4746,59.576,0.79942,0.0063432,0.4137,4.0375,2,1.9002,0,0.3033,102.45,0.17152,0.0011097,0.011323,56.063,116,116.22,3143,7.4142,209.9,0.9666,0.00046698,0.24617,53.785,98,104.39,2892.8,7.181,200.79,0.96529,0.00078845,0.278,2.2775,18,11.831,250.18,0.23321,9.1093,0.0013142,0.00032148,0.03183,54.912,106.62,250.18,3015.3,7.2967,205.29,0.96595,0.00060679,0.2616,2.2775,18,11.831,0,0.23321,9.1093,0.0013142,0.00032148,0.03183,46.987,101,101.99,2207.8,7.4197,143.75,0.96744,0.00045377,0.30824,37.375,73,72.275,1396.9,7.0102,105.72,0.96216,0.0009033,0.35123,9.6119,28,29.712,810.88,0.40948,38.028,0.0052856,0.00044953,0.042989,41.906,85.866,810.88,1756.2,7.2121,123.28,0.9648,0.00064023,0.32903,9.6119,28,29.712,0,0.40948,38.028,0.0052856,0.00044953,0.042989,2
8514,368.74,0.78689,0.062619,7644,336.63,0.84764,0.067453,870,32.101,0.060752,0.0048345,8067.3,352.32,0.8167,0.064991,29.496,32.101,0.060752,0.0048345,9.5608,235,233.7,91.409,4.2842,24.166,0.86633,0.0073827,0.42729,15.285,234,231.6,233.62,4.5796,127.16,0.72581,0.0058976,0.41569,5.7237,1,2.1041,142.21,0.29541,102.99,0.14052,0.0014851,0.011599,12.089,234.5,142.21,146.13,4.4294,55.434,0.79296,0.0065985,0.42145,5.7237,1,2.1041,0,0.29541,102.99,0.14052,0.0014851,0.011599,56.751,119,117.66,3220.7,7.3927,198.46,0.96919,0.00055069,0.26067,53.317,100,105.24,2842.7,7.2173,189.89,0.9666,0.00069384,0.27311,3.4348,19,12.414,378.06,0.17532,8.5739,0.0025897,0.00014315,0.012441,55.007,109.09,378.06,3025.8,7.3045,194.13,0.96789,0.00061813,0.26682,3.4348,19,12.414,0,0.17532,8.5739,0.0025897,0.00014315,0.012441,46.94,106,105.18,2203.4,7.415,137.52,0.96879,0.00048763,0.31886,37.996,74.5,73.943,1443.7,7.0394,105.55,0.96344,0.00085537,0.34983,8.9436,31.5,31.232,759.63,0.37552,31.973,0.0053515,0.00036774,0.030975,42.232,88.865,759.63,1783.5,7.2248,120.48,0.96611,0.00064584,0.33398,8.9436,31.5,31.232,0,0.37552,31.973,0.0053515,0.00036774,0.030975,2
5319,299.92,0.74305,0.05913,5797,296.89,0.82644,0.065766,478,3.0294,0.083386,0.0066357,5552.9,298.41,0.78363,0.06236,21.863,3.0294,0.083386,0.0066357,7.6155,234,232.96,57.996,4.0783,23.851,0.78973,0.012179,0.49548,29.737,220,213.68,884.28,6.187,155.71,0.9118,0.0038383,0.48448,22.121,14,19.283,826.28,2.1087,131.86,0.12208,0.0083402,0.011002,15.049,226.89,826.28,226.46,5.0232,60.941,0.84857,0.0068371,0.48995,22.121,14,19.283,0,2.1087,131.86,0.12208,0.0083402,0.011002,42.853,68,80.34,1836.4,6.7988,177.6,0.95163,0.0025947,0.33126,53.801,191,163.13,2894.5,6.0046,243.3,0.95797,0.0095565,0.50691,10.948,123,82.786,1058.2,0.79422,65.701,0.0063437,0.0069617,0.17565,48.016,113.96,1058.2,2305.5,6.3893,207.87,0.95479,0.0049796,0.40978,10.948,123,82.786,0,0.79422,65.701,0.0063437,0.0069617,0.17565,29.253,91,92.371,855.73,6.8145,100.18,0.94145,0.0012332,0.37426,22.888,20,30.367,523.85,5.5896,73.578,0.92976,0.01274,0.53782,6.3651,71,62.004,331.88,1.2249,26.602,0.011691,0.011507,0.16356,25.875,42.661,331.88,669.53,6.1717,85.855,0.93559,0.0039638,0.44865,6.3651,71,62.004,0,1.2249,26.602,0.011691,0.011507,0.16356,2
5497,305.92,0.73809,0.058735,6426,307.34,0.8549,0.068031,929,1.4142,0.11682,0.0092959,5943.4,306.63,0.79435,0.063213,30.48,1.4142,0.11682,0.0092959,10.093,234,232.77,101.87,4.1449,32.592,0.83997,0.012024,0.50098,29.456,224,215.38,867.65,6.1076,155.35,0.91024,0.0035803,0.48261,19.363,10,17.383,765.78,1.9627,122.76,0.070267,0.0084437,0.018372,17.242,228.95,765.78,297.3,5.0315,71.157,0.8744,0.0065612,0.49171,19.363,10,17.383,0,1.9627,122.76,0.070267,0.0084437,0.018372,40.564,67,78.178,1645.4,6.7435,152.21,0.95374,0.0024628,0.33828,56.237,187,156.29,3162.5,6.2897,185.71,0.97063,0.0080092,0.49503,15.673,120,78.114,1517.1,0.45376,33.501,0.016897,0.0055464,0.15675,47.762,111.93,1517.1,2281.2,6.5127,168.13,0.96215,0.0044412,0.40921,15.673,120,78.114,0,0.45376,33.501,0.016897,0.0055464,0.15675,28.771,87,88.825,827.76,6.7849,99.236,0.94004,0.0013733,0.37937,22.983,22,32.595,528.24,5.8026,63.168,0.94018,0.010293,0.53634,5.7873,65,56.23,299.52,0.98231,36.067,0.00013442,0.0089199,0.15697,25.715,43.749,299.52,661.25,6.2746,79.174,0.94011,0.0037598,0.45108,5.7873,65,56.23,0,0.98231,36.067,0.00013442,0.0089199,0.15697,2
10718,397.85,0.85092,0.067714,12162,427.95,0.83451,0.066408,1444,30.101,0.016411,0.0013059,11417,412.62,0.84268,0.067058,38,30.101,0.016411,0.0013059,19.034,234,230.11,362.28,4.6176,57.886,0.91981,0.0088301,0.49904,14.265,235,232.6,203.48,4.409,57.637,0.85764,0.0087908,0.47,4.7689,1,2.4947,158.8,0.20861,0.24847,0.062163,3.9274e-05,0.029037,16.477,234.5,158.8,271.51,4.5121,57.761,0.88818,0.0088105,0.4843,4.7689,1,2.4947,0,0.20861,0.24847,0.062163,3.9274e-05,0.029037,54.758,140,126.56,2998.4,7.202,75.622,0.98739,0.0012627,0.36361,49.156,78,91.29,2416.3,6.9971,96.402,0.98005,0.0013276,0.34915,5.6021,62,35.265,582.13,0.20489,20.779,0.0073396,6.494e-05,0.01446,51.881,104.5,582.13,2691.7,7.0988,85.382,0.98371,0.0012948,0.35631,5.6021,62,35.265,0,0.20489,20.779,0.0073396,6.494e-05,0.01446,23.841,38,44.566,568.41,6.2522,54.014,0.95243,0.0032524,0.45135,27.026,62,62.882,730.39,6.6731,41.988,0.97125,0.0012866,0.40152,3.1845,24,18.316,161.99,0.42084,12.026,0.018815,0.0019658,0.049825,25.384,48.539,161.99,644.33,6.4592,47.623,0.96179,0.0020456,0.42571,3.1845,24,18.316,0,0.42084,12.026,0.018815,0.0019658,0.049825,2
6650,319.92,0.81647,0.064972,7935,350.99,0.80938,0.064409,1285,31.071,0.0070813,0.00056351,7264.1,335.1,0.81292,0.06469,35.847,31.071,0.0070813,0.00056351,46.022,209,188.47,2118,6.8946,70.246,0.98341,0.002063,0.42313,20.283,234,230,411.39,4.6764,97.041,0.88114,0.0072176,0.4351,25.739,25,41.531,1706.6,2.2182,26.795,0.10228,0.0051546,0.011964,30.552,221.15,1706.6,933.45,5.6782,82.564,0.93087,0.0038588,0.42907,25.739,25,41.531,0,2.2182,26.795,0.10228,0.0051546,0.011964,29.857,189,180.5,891.42,5.6835,47.775,0.97317,0.0059775,0.52816,49.386,126,123.55,2439,7.3942,142.35,0.97081,0.00050867,0.28908,19.53,63,56.953,1547.6,1.7107,94.579,0.002354,0.0054688,0.23908,38.399,154.32,1547.6,1474.5,6.4826,82.468,0.97199,0.0017437,0.39074,19.53,63,56.953,0,1.7107,94.579,0.002354,0.0054688,0.23908,18.311,21,25.852,335.28,5.2155,44.149,0.93407,0.0083528,0.54734,45.699,110,99.333,2088.4,7.3309,85.849,0.97945,0.00064516,0.35617,27.389,89,73.481,1753.2,2.1154,41.7,0.04538,0.0077076,0.19117,28.927,48.062,1753.2,836.78,6.1834,61.564,0.95649,0.0023214,0.44153,27.389,89,73.481,0,2.1154,41.7,0.04538,0.0077076,0.19117,2
8166,360.88,0.78795,0.062703,8625,376.25,0.76563,0.060927,459,15.373,0.022327,0.0017768,8392.4,368.48,0.77671,0.061809,21.424,15.373,0.022327,0.0017768,8.2645,234,233.16,68.302,4.18,33.441,0.75043,0.0096824,0.46683,14.342,235,233.03,205.7,4.3798,115.61,0.71803,0.010094,0.44853,6.0777,1,0.13339,137.4,0.19979,82.172,0.032398,0.00041178,0.018302,10.887,234.5,137.4,118.53,4.2787,62.179,0.73405,0.0098861,0.45759,6.0777,1,0.13339,0,0.19979,82.172,0.032398,0.00041178,0.018302,50.676,72,88.321,2568,6.9541,324.41,0.93682,0.0017672,0.30852,63.946,116,120.14,4089.2,7.0911,202.91,0.97519,0.0040908,0.31117,13.271,44,31.82,1521.1,0.13701,121.5,0.038368,0.0023235,0.0026501,56.926,91.389,1521.1,3240.5,7.0223,256.57,0.95581,0.0026887,0.30984,13.271,44,31.82,0,0.13701,121.5,0.038368,0.0023235,0.0026501,31.876,68,69.532,1016.1,6.8493,116.41,0.94271,0.00092395,0.35882,53.073,97,107.71,2816.7,7.107,104.68,0.98142,0.0048632,0.3658,21.196,29,38.181,1800.6,0.25774,11.734,0.038704,0.0039392,0.0069771,41.131,81.216,1800.6,1691.8,6.9769,110.39,0.96187,0.0021197,0.36229,21.196,29,38.181,0,0.25774,11.734,0.038704,0.0039392,0.0069771,2
5314,285.38,0.81995,0.065249,7634,334.69,0.85638,0.068149,2320,49.314,0.036436,0.0028995,6369.2,309.05,0.83797,0.066683,48.166,49.314,0.036436,0.0028995,12.684,234,232.38,160.9,4.5817,35.489,0.88839,0.0064797,0.43679,11.645,235,232.32,135.59,4.6832,44.185,0.83618,0.0068573,0.44329,1.04,1,0.062701,25.302,0.10153,8.6959,0.052213,0.00037763,0.0065022,12.153,234.5,25.302,147.7,4.6322,39.599,0.86189,0.0066658,0.44003,1.04,1,0.062701,0,0.10153,8.6959,0.052213,0.00037763,0.0065022,56.388,115,114.21,3179.6,7.2341,232.21,0.96348,0.00099253,0.27914,55.007,99,107.46,3025.8,7.2333,214.38,0.96457,0.00084176,0.31111,1.3805,16,6.7546,153.78,0.00080638,17.832,0.0010935,0.00015077,0.031974,55.693,106.7,153.78,3101.7,7.2337,223.12,0.96402,0.00091404,0.29469,1.3805,16,6.7546,0,0.00080638,17.832,0.0010935,0.00015077,0.031974,38.858,56,63.389,1510,6.9061,86.775,0.97125,0.0013476,0.35756,30.564,54,57.305,934.13,6.7251,83.863,0.95511,0.0012696,0.38898,8.2947,2,6.0839,575.84,0.18096,2.9124,0.016145,7.7987e-05,0.031419,34.462,54.991,575.84,1187.7,6.815,85.307,0.96315,0.001308,0.37294,8.2947,2,6.0839,0,0.18096,2.9124,0.016145,7.7987e-05,0.031419,2
4863,272.65,0.82205,0.065417,7065,328.11,0.82469,0.065627,2202,55.456,0.0026389,0.00021,5861.5,299.1,0.82337,0.065521,46.925,55.456,0.0026389,0.00021,14.267,234,232.36,203.54,4.561,30.451,0.92428,0.0062761,0.4225,14.581,235,232.07,212.62,4.6806,50.399,0.88045,0.0065935,0.43906,0.31482,1,0.28755,9.0819,0.11965,19.948,0.043823,0.00031731,0.016562,14.423,234.5,9.0819,208.03,4.6204,39.175,0.9021,0.0064328,0.4307,0.31482,1,0.28755,0,0.11965,19.948,0.043823,0.00031731,0.016562,55.415,116,114.07,3070.8,7.2256,217.06,0.96465,0.00095325,0.26734,55.24,104,109.13,3051.5,7.2268,161.01,0.97361,0.00085844,0.30278,0.17507,12,4.9362,19.372,0.0012383,56.057,0.0089611,9.4818e-05,0.035439,55.328,109.84,19.372,3061.1,7.2262,186.94,0.96912,0.0009046,0.2845,0.17507,12,4.9362,0,0.0012383,56.057,0.0089611,9.4818e-05,0.035439,38.284,54,62.672,1465.6,6.8601,89.021,0.96961,0.0013426,0.3421,30.645,53,56.789,939.13,6.7092,49.302,0.97375,0.0012794,0.38236,7.6384,1,5.8834,526.51,0.15089,39.719,0.004139,6.3253e-05,0.040254,34.252,53.498,526.51,1173.2,6.7842,66.249,0.97168,0.0013106,0.36167,7.6384,1,5.8834,0,0.15089,39.719,0.004139,6.3253e-05,0.040254,2
7365,340.94,0.79623,0.063362,7730,357.91,0.75832,0.060345,365,16.971,0.037911,0.0030169,7545.3,349.32,0.77704,0.061835,19.105,16.971,0.037911,0.0030169,8.4983,234,233.62,72.22,4.2817,19.833,0.86028,0.0092116,0.47565,10.414,235,233.95,108.44,4.2669,59.215,0.72618,0.015133,0.46956,1.9153,1,0.33496,36.222,0.014772,39.382,0.1341,0.005921,0.0060864,9.4073,234.5,36.222,88.497,4.2743,34.27,0.79039,0.011807,0.47259,1.9153,1,0.33496,0,0.014772,39.382,0.1341,0.005921,0.0060864,61.123,92,105.3,3736,7.0345,337.79,0.95478,0.0025164,0.32458,65.748,112,119.07,4322.9,6.9119,220.47,0.9745,0.0084066,0.33371,4.6258,20,13.775,586.87,0.12251,117.32,0.019715,0.0058902,0.0091268,63.393,101.51,586.87,4018.7,6.9729,272.89,0.96459,0.0045994,0.32911,4.6258,20,13.775,0,0.12251,117.32,0.019715,0.0058902,0.0091268,47.243,67,76.748,2231.9,6.8146,149.51,0.9665,0.0028477,0.39032,54.943,89,105.63,3018.7,6.9189,97.426,0.98386,0.0098277,0.38252,7.7001,22,28.887,786.84,0.10434,52.085,0.017363,0.00698,0.0078042,50.948,77.22,786.84,2595.7,6.8665,120.69,0.97514,0.0052902,0.3864,7.7001,22,28.887,0,0.10434,52.085,0.017363,0.00698,0.0078042,2
9043,381.22,0.78193,0.062224,10851,389.5,0.89878,0.071523,1808,8.2843,0.11685,0.0092985,9905.8,385.34,0.83832,0.066712,42.521,8.2843,0.11685,0.0092985,27.109,233,223.52,734.92,5.3342,83.957,0.94286,0.0064684,0.43905,21.315,235,230.09,454.35,4.7889,89.783,0.90071,0.0073797,0.43311,5.794,2,6.5765,280.58,0.54534,5.8256,0.042147,0.00091132,0.0059444,24.039,234,280.58,577.85,5.0542,86.821,0.92155,0.006909,0.43607,5.794,2,6.5765,0,0.54534,5.8256,0.042147,0.00091132,0.0059444,53.079,155,139.85,2817.3,7.1941,337.21,0.94015,0.001543,0.32956,52.358,120,113.07,2741.4,7.3913,286.9,0.94767,0.00058089,0.30508,0.72022,35,26.788,75.937,0.19718,50.311,0.0075224,0.00096211,0.024473,52.717,136.38,75.937,2779.1,7.292,311.04,0.9439,0.00094674,0.31709,0.72022,35,26.788,0,0.19718,50.311,0.0075224,0.00096211,0.024473,29.709,32,40.807,882.6,6.26,168.55,0.90451,0.0027848,0.41606,32.119,46,53.54,1031.6,6.5608,157.44,0.92366,0.0013511,0.38132,2.4104,14,12.733,149.03,0.30082,11.107,0.019153,0.0014337,0.034741,30.89,38.367,149.03,954.21,6.4086,162.9,0.91404,0.0019397,0.39831,2.4104,14,12.733,0,0.30082,11.107,0.019153,0.0014337,0.034741,2
8690,371.46,0.7914,0.062978,12196,417.65,0.87864,0.06992,3506,46.184,0.087232,0.0069417,10295,393.88,0.83388,0.066358,59.211,46.184,0.087232,0.0069417,26.991,233,223.7,728.53,5.3211,85.156,0.94155,0.0062805,0.43685,24.37,235,229.76,593.9,4.7112,110.86,0.90631,0.0088435,0.45546,2.6213,2,6.061,134.64,0.60986,25.706,0.035243,0.002563,0.01861,25.647,234,134.64,657.78,5.0069,97.163,0.92377,0.0074526,0.44606,2.6213,2,6.061,0,0.60986,25.706,0.035243,0.002563,0.01861,52.71,154,139.4,2778.4,7.2174,334,0.93989,0.001425,0.32402,51.04,121.5,113.71,2605.1,7.3805,271.64,0.94786,0.00059285,0.3225,1.6707,32.5,25.688,173.33,0.16317,62.364,0.0079723,0.0008322,0.0015192,51.868,136.79,173.33,2690.3,7.2985,301.21,0.94386,0.00091915,0.32326,1.6707,32.5,25.688,0,0.16317,62.364,0.0079723,0.0008322,0.0015192,29.742,33,41.246,884.58,6.2768,168.1,0.90497,0.002917,0.422,31.108,45,53.053,967.73,6.5082,138.28,0.92854,0.0015981,0.39738,1.3665,12,11.807,83.151,0.23144,29.816,0.023567,0.0013188,0.024625,30.417,38.536,83.151,925.22,6.3914,152.46,0.91668,0.0021591,0.4095,1.3665,12,11.807,0,0.23144,29.816,0.023567,0.0013188,0.024625,2
